# Supplementary material for: Machine learning-driven alignment architecture of heterogeneous data with transient varying semantics
Source: Nat Commun. 2026 Apr 23;17:5604. doi: 10.1038/s41467-026-72377-w (PMC13316067; doi:10.1038/s41467-026-72377-w)
Supplement: Supplementary file 9 — Source Data [file 41467_2026_72377_MOESM9_ESM.xlsx]

## Sheet: Fig.1b
Sample	Label&optical signal	Sample	Label&Infrared signal
0	0	0	0
1	0	1	0
2	0	2	0
3	0	3	0
4	0	4	0
5	0	5	0
6	0	6	0
7	0	7	0
8	0	8	0
9	0	9	0
10	0	10	0
11	0	11	0
12	0	12	0
13	0	13	0
14	0	14	0
15	0	15	0
16	0	16	0
17	0	17	0
18	0	18	0
19	0	19	0
20	0	20	0
21	0	21	0
22	0	22	0
23	0	23	0
24	0	24	0
25	0	25	0
26	0	26	0
27	0	27	0
28	0	28	0
29	0	29	0
30	0	30	0
31	0	31	0
32	0	32	0
33	0	33	0
34	0	34	0
35	0	35	0
36	0	36	0
37	0	37	0
38	0	38	0
39	0	39	0
40	0	40	0
41	0	41	0
42	0	42	0
43	0	43	0
44	0	44	0
45	0	45	0
46	0	46	0
47	0	47	0
48	0	48	0
49	0	49	0
50	0	50	0
51	0	51	0
52	0	52	0
53	0	53	0
54	0	54	0
55	0	55	0
56	0	56	0
57	0	57	0
58	0	58	0
59	0	59	0
60	0	60	0
61	0	61	0
62	0	62	0
63	0	63	0
64	0	64	0
65	0	65	0
66	0	66	0
67	0	67	0
68	0	68	0
69	0	69	0
70	0	70	0
71	0	71	0
72	0	72	0
73	0	73	0
74	0	74	0
75	0	75	0
76	0	76	0
77	0	77	0
78	0	78	0
79	0	79	0
80	0	80	0
81	0	81	0
82	0	82	0
83	0	83	0
84	0	84	0
85	0	85	0
86	0	86	0
87	0	87	0
88	0	88	0
89	0	89	0
90	0	90	0
91	0	91	0
92	0	92	0
93	0	93	0
94	0	94	0
95	0	95	0
96	0	96	0
97	0	97	0
98	0	98	0
99	0	99	0
100	0	100	0
101	0	101	0
102	0	102	0
103	0	103	0
104	0	104	0
105	0	105	0
106	0	106	0
107	0	107	0
108	0	108	0
109	0	109	0
110	0	110	0
111	0	111	0
112	0	112	0
113	0	113	0
114	0	114	0
115	0	115	0
116	0	116	0
117	0	117	0
118	0	118	0
119	0	119	0
120	0	120	0
121	0	121	0
122	0	122	0
123	0	123	0
124	0	124	0
125	0	125	0
126	0	126	0
127	0	127	0
128	0	128	0
129	0	129	0
130	0	130	0
131	0	131	0
132	0	132	0
133	0	133	0
134	0	134	0
135	0	135	0
136	0	136	0
137	0	137	0
138	0	138	0
139	0	139	0
140	0	140	0
141	0	141	0
142	0	142	0
143	0	143	0
144	0	144	0
145	0	145	0
146	0	146	0
147	0	147	0
148	0	148	0
149	0	149	0
150	0	150	0
151	0	151	0
152	0	152	0
153	0	153	0
154	0	154	0
155	0	155	0
156	0	156	0
157	0	157	0
158	0	158	0
159	0	159	0
160	0	160	0
161	0	161	0
162	0	162	0
163	0	163	0
164	0	164	0
165	0	165	0
166	0	166	0
167	0	167	0
168	0	168	0
169	0	169	0
170	0	170	0
171	0	171	0
172	0	172	0
173	0	173	0
174	0	174	0
175	0	175	0
176	0	176	0
177	0	177	0
178	0	178	0
179	0	179	0
180	0	180	0
181	0	181	0
182	0	182	0
183	0	183	0
184	0	184	0
185	0	185	0
186	0	186	0
187	0	187	0
188	0	188	0
189	0	189	0
190	0	190	0
191	0	191	0
192	0	192	0
193	0	193	0
194	0	194	0
195	0	195	0
196	0	196	0
197	0	197	0
198	0	198	0
199	0	199	0
200	0	200	0
201	0	201	0
202	0	202	0
203	0	203	0
204	0	204	0
205	0	205	0
206	0	206	0
207	0	207	0
208	0	208	0
209	0	209	0
210	0	210	0
211	0	211	0
212	0	212	0
213	0	213	0
214	0	214	0
215	0	215	0
216	0	216	0
217	0	217	0
218	0	218	0
219	0	219	0
220	0	220	0
221	0	221	0
222	0	222	0
223	0	223	0
224	0	224	0
225	0	225	0
226	0	226	0
227	0	227	0
228	0	228	0
229	0	229	0
230	0	230	0
231	0	231	0
232	0	232	0
233	0	233	0
234	0	234	0
235	0	235	0
236	0	236	0
237	0	237	0
238	0	238	0
239	0	239	0
240	0	240	0
241	0	241	0
242	0	242	0
243	0	243	0
244	0	244	0
245	0	245	0
246	0	246	0
247	0	247	0
248	0	248	0
249	0	249	0
250	0	250	0
251	0	251	0
252	0	252	0
253	0	253	0
254	0	254	0
255	0	255	0
256	0	256	0
257	0	257	0
258	0	258	0
259	0	259	0
260	0	260	0
261	0	261	0
262	0	262	0
263	0	263	0
264	0	264	0
265	0	265	0
266	0	266	0
267	0	267	0
268	0	268	0
269	0	269	0
270	0	270	0
271	0	271	0
272	0	272	0
273	0	273	0
274	0	274	0
275	0	275	0
276	0	276	0
277	0	277	0
278	0	278	0
279	0	279	0
280	0	280	0
281	0	281	0
282	0	282	0
283	0	283	0
284	0	284	0
285	0	285	0
286	0	286	0
287	0	287	0
288	0	288	0
289	0	289	0
290	0	290	0
291	0	291	0
292	0	292	0
293	0	293	0
294	0	294	0
295	0	295	0
296	0	296	0
297	0	297	0
298	0	298	0
299	0	299	0
300	0	300	0
301	0	301	0
302	0	302	0
303	0	303	0
304	0	304	0
305	0	305	0
306	0	306	0
307	0	307	0
308	0	308	0
309	0	309	0
310	0	310	0
311	0	311	0
312	0	312	0
313	0	313	0
314	0	314	0
315	0	315	0
316	0	316	0
317	0	317	0
318	0	318	0
319	0	319	0
320	0	320	0
321	0	321	0
322	0	322	0
323	0	323	0
324	0	324	0
325	0	325	0
326	0	326	0
327	0	327	0
328	0	328	0
329	0	329	0
330	0	330	0
331	0	331	0
332	0	332	0
333	0	333	0
334	0	334	0
335	0	335	0
336	0	336	0
337	0	337	0
338	0	338	0
339	0	339	0
340	0	340	0
341	0	341	0
342	0	342	0
343	0	343	0
344	0	344	0
345	0	345	0
346	0	346	0
347	0	347	0
348	0	348	0
349	0	349	0
350	0	350	0
351	0	351	0
352	0	352	0
353	0	353	0
354	0	354	0
355	0	355	0
356	0	356	0
357	0	357	0
358	0	358	0
359	0	359	0
360	0	360	0
361	0	361	0
362	0	362	0
363	0	363	0
364	0	364	0
365	0	365	0
366	0	366	0
367	0	367	0
368	0	368	0
369	0	369	0
370	0	370	0
371	0	371	0
372	0	372	0
373	0	373	0
374	0	374	0
375	0	375	0
376	0	376	0
377	0	377	0
378	0	378	0
379	0	379	0
380	0	380	0
381	0	381	0
382	0	382	0
383	0	383	0
384	0	384	0
385	0	385	0
386	0	386	0
387	0	387	0
388	0	388	0
389	0	389	0
390	0	390	0
391	0	391	0
392	0	392	0
393	0	393	0
394	0	394	0
395	0	395	0
396	0	396	0
397	0	397	0
398	0	398	0
399	0	399	0
400	0	400	0
401	0	401	0
402	0	402	0
403	0	403	0
404	0	404	0
405	0	405	0
406	0	406	0
407	0	407	0
408	0	408	0
409	0	409	0
410	0	410	0
411	0	411	0
412	0	412	0
413	0	413	0
414	0	414	0
415	0	415	0
416	0	416	0
417	0	417	0
418	0	418	0
419	0	419	0
420	0	420	0
421	0	421	0
422	0	422	0
423	0	423	0
424	0	424	0
425	0	425	0
426	0	426	0
427	0	427	0
428	0	428	0
429	0	429	0
430	0	430	0
431	0	431	0
432	0	432	0
433	0	433	0
434	0	434	0
435	0	435	0
436	0	436	0
437	0	437	0
438	0	438	0
439	0	439	0
440	0	440	0
441	0	441	0
442	0	442	0
443	0	443	0
444	0	444	0
445	0	445	0
446	0	446	0
447	0	447	0
448	0	448	0
449	0	449	0
450	0	450	0
451	0	451	0
452	0	452	0
453	0	453	0
454	0	454	0
455	0	455	0
456	0	456	0
457	0	457	0
458	0	458	0
459	0	459	0
460	0	460	0
461	0	461	0
462	0	462	0
463	0	463	0
464	0	464	0
465	0	465	0
466	0	466	0
467	0	467	0
468	0	468	0
469	0	469	0
470	0	470	0
471	0	471	0
472	0	472	0
473	0	473	0
474	0	474	0
475	0	475	0
476	0	476	0
477	0	477	0
478	0	478	0
479	0	479	0
480	0	480	0
481	0	481	0
482	0	482	0
483	0	483	0
484	0	484	0
485	0	485	0
486	0	486	0
487	0	487	0
488	0	488	0
489	0	489	0
490	0	490	0
491	0	491	0
492	0	492	0
493	0	493	0
494	0	494	0
495	0	495	0
496	0	496	0
497	0	497	0
498	0	498	0
499	0	499	0
500	0	500	0
501	0	501	0
502	0	502	0
503	0	503	0
504	0	504	0
505	0	505	0
506	0	506	0
507	0	507	0
508	0	508	0
509	0	509	0
510	0	510	0
511	0	511	0
512	0	512	0
513	0	513	0
514	0	514	0
515	0	515	0
516	0	516	0
517	0	517	0
518	0	518	0
519	0	519	0
520	0	520	0
521	0	521	0
522	0	522	0
523	0	523	0
524	0	524	0
525	0	525	0
526	0	526	0
527	0	527	0
528	0	528	0
529	0	529	0
530	0	530	0
531	0	531	0
532	0	532	0
533	0	533	0
534	0	534	0
535	0	535	0
536	0	536	0
537	0	537	0
538	0	538	0
539	0	539	0
540	0	540	0
541	0	541	0
542	0	542	0
543	0	543	0
544	0	544	0
545	0	545	0
546	0	546	0
547	0	547	0
548	0	548	0
549	0	549	0
550	0	550	0
551	0	551	0
552	0	552	0
553	0	553	0
554	0	554	0
555	0	555	0
556	0	556	0
557	0	557	0
558	0	558	0
559	0	559	0
560	0	560	0
561	0	561	0
562	0	562	0
563	0	563	0
564	0	564	0
565	0	565	0
566	0	566	0
567	0	567	0
568	0	568	0
569	0	569	0
570	0	570	0
571	0	571	0
572	0	572	0
573	0	573	0
574	0	574	0
575	0	575	0
576	0	576	0
577	0	577	0
578	0	578	0
579	0	579	0
580	0	580	0
581	0	581	0
582	0	582	0
583	0	583	0
584	0	584	0
585	0	585	0
586	0	586	0
587	0	587	0
588	0	588	0
589	0	589	0
590	0	590	0
591	0	591	0
592	0	592	0
593	0	593	0
594	0	594	0
595	0	595	0
596	0	596	0
597	0	597	0
598	0	598	0
599	0	599	0
600	0	600	0
601	0	601	0
602	0	602	0
603	0	603	0
604	0	604	0
605	0	605	0
606	0	606	0
607	0	607	0
608	0	608	0
609	0	609	0
610	0	610	0
611	0	611	0
612	0	612	0
613	0	613	0
614	0	614	0
615	0	615	0
616	0	616	0
617	0	617	0
618	0	618	0
619	0	619	0
620	0	620	0
621	0	621	0
622	0	622	0
623	0	623	0
624	0	624	0
625	0	625	0
626	0	626	0
627	0	627	0
628	0	628	0
629	0	629	0
630	0	630	0
631	0	631	0
632	0	632	0
633	0	633	0
634	0	634	0
635	0	635	0
636	0	636	0
637	0	637	0
638	0	638	0
639	0	639	0
640	0	640	0
641	0	641	0
642	0	642	0
643	0	643	0
644	0	644	0
645	0	645	0
646	0	646	0
647	0	647	0
648	0	648	0
649	0	649	0
650	0	650	0
651	0	651	0
652	0	652	0
653	0	653	0
654	0	654	0
655	0	655	0
656	0	656	0
657	0	657	0
658	0	658	0
659	0	659	0
660	0	660	0
661	0	661	0
662	0	662	0
663	0	663	0
664	0	664	0
665	0	665	0
666	0	666	0
667	0	667	0
668	0	668	0
669	0	669	0
670	0	670	0
671	0	671	0
672	0	672	0
673	0	673	0
674	0	674	0
675	0	675	0
676	0	676	0
677	0	677	0
678	0	678	0
679	0	679	0
680	0	680	0
681	0	681	0
682	0	682	0
683	0	683	0
684	0	684	0
685	0	685	0
686	0	686	0
687	0	687	0
688	0	688	0
689	0	689	0
690	0	690	0
691	0	691	0
692	0	692	0
693	0	693	0
694	0	694	0
695	0	695	0
696	0	696	0
697	0	697	0
698	0	698	0
699	0	699	0
700	0	700	0
701	0	701	0
702	0	702	0
703	0	703	0
704	0	704	0
705	0	705	0
706	0	706	0
707	0	707	0
708	0	708	0
709	0	709	0
710	0	710	0
711	0	711	0
712	0	712	0
713	0	713	0
714	0	714	0
715	0	715	0
716	0	716	0
717	0	717	0
718	0	718	0
719	0	719	0
720	0	720	0
721	0	721	0
722	0	722	0
723	0	723	0
724	0	724	0
725	0	725	0
726	0	726	0
727	0	727	0
728	0	728	0
729	0	729	0
730	0	730	0
731	0	731	0
732	0	732	0
733	0	733	0
734	0	734	0
735	0	735	0
736	0	736	0
737	0	737	0
738	0	738	0
739	0	739	0
740	0	740	0
741	0	741	0
742	0	742	0
743	0	743	0
744	0	744	0
745	0	745	0
746	0	746	0
747	0	747	0
748	0	748	0
749	0	749	0
750	0	750	0
751	0	751	0
752	0	752	0
753	0	753	0
754	0	754	0
755	0	755	0
756	0	756	0
757	0	757	0
758	0	758	0
759	0	759	0
760	0	760	0
761	0	761	0
762	0	762	0
763	0	763	0
764	0	764	0
765	0	765	0
766	0	766	0
767	0	767	0
768	0	768	0
769	0	769	0
770	0	770	0
771	0	771	0
772	0	772	0
773	0	773	0
774	0	774	0
775	0	775	0
776	0	776	0
777	0	777	0
778	0	778	0
779	0	779	0
780	0	780	0
781	0	781	0
782	0	782	0
783	0	783	0
784	0	784	0
785	0	785	0
786	0	786	0
787	0	787	0
788	0	788	0
789	0	789	0
790	0	790	0
791	0	791	0
792	0	792	0
793	0	793	0
794	0	794	0
795	0	795	0
796	0	796	0
797	0	797	0
798	0	798	0
799	0	799	0
800	0	800	0
801	0	801	0
802	0	802	0
803	0	803	0
804	0	804	0
805	0	805	0
806	0	806	0
807	0	807	0
808	0	808	0
809	0	809	0
810	0	810	0
811	0	811	0
812	0	812	0
813	0	813	0
814	0	814	0
815	0	815	0
816	0	816	0
817	0	817	0
818	0	818	0
819	0	819	0
820	0	820	0
821	0	821	0
822	0	822	0
823	0	823	0
824	0	824	0
825	0	825	0
826	0	826	0
827	0	827	0
828	0	828	0
829	0	829	0
830	0	830	0
831	0	831	0
832	0	832	0
833	0	833	0
834	0	834	0
835	0	835	0
836	0	836	0
837	0	837	0
838	0	838	0
839	0	839	0
840	0	840	0
841	0	841	0
842	0	842	0
843	0	843	0
844	0	844	0
845	0	845	0
846	0	846	0
847	0	847	0
848	0	848	0
849	0	849	0
850	0	850	0
851	0	851	0
852	0	852	0
853	0	853	0
854	0	854	0
855	0	855	0
856	0	856	0
857	0	857	0
858	0	858	0
859	0	859	0
860	0	860	0
861	0	861	0
862	0	862	0
863	0	863	0
864	0	864	0
865	0	865	0
866	0	866	0
867	0	867	0
868	0	868	0
869	0	869	0
870	0	870	0
871	0	871	0
872	0	872	0
873	0	873	0
874	0	874	0
875	0	875	0
876	0	876	0
877	0	877	0
878	0	878	0
879	0	879	0
880	0	880	0
881	0	881	0
882	0	882	0
883	0	883	0
884	0	884	0
885	0	885	0
886	0	886	0
887	0	887	0
888	0	888	0
889	0	889	0
890	0	890	0
891	0	891	0
892	0	892	0
893	0	893	0
894	0	894	0
895	0	895	0
896	0	896	0
897	0	897	0
898	0	898	0
899	0	899	0
900	0	900	0
901	0	901	0
902	0	902	0
903	0	903	0
904	0	904	0
905	0	905	0
906	0	906	0
907	0	907	0
908	0	908	0
909	0	909	0
910	0	910	0
911	0	911	0
912	0	912	0
913	0	913	0
914	0	914	0
915	0	915	0
916	0	916	0
917	0	917	0
918	0	918	0
919	0	919	0
920	0	920	0
921	0	921	0
922	0	922	0
923	0	923	0
924	0	924	0
925	0	925	0
926	0	926	0
927	0	927	0
928	0	928	0
929	0	929	0
930	0	930	0
931	0	931	0
932	0	932	0
933	0	933	0
934	0	934	0
935	0	935	0
936	0	936	0
937	0	937	0
938	0	938	0
939	0	939	0
940	0	940	0
941	0	941	0
942	0	942	0
943	0	943	0
944	0	944	0
945	0	945	0
946	0	946	0
947	0	947	0
948	0	948	0
949	0	949	0
950	0	950	0
951	0	951	0
952	0	952	0
953	0	953	0
954	0	954	0
955	0	955	0
956	0	956	0
957	0	957	0
958	0	958	0
959	0	959	0
960	0	960	0
961	0	961	0
962	0	962	0
963	0	963	0
964	0	964	0
965	0	965	0
966	0	966	0
967	0	967	0
968	0	968	0
969	0	969	0
970	0	970	0
971	0	971	0
972	0	972	0
973	0	973	0
974	0	974	0
975	0	975	0
976	0	976	0
977	0	977	0
978	0	978	0
979	0	979	0
980	0	980	0
981	0	981	0
982	0	982	0
983	0	983	0
984	0	984	0
985	0	985	0
986	0	986	0
987	0	987	0
988	0	988	0
989	0	989	0
990	0	990	0
991	0	991	0
992	0	992	0
993	0	993	0
994	0	994	0
995	0	995	0
996	0	996	0
997	0	997	0
998	0	998	0
999	0	999	0
1000	0	1000	0
1001	0	1001	0
1002	0	1002	0
1003	0	1003	0
1004	0	1004	0
1005	0	1005	0
1006	0	1006	0
1007	0	1007	0
1008	0	1008	0
1009	0	1009	0
1010	0	1010	0
1011	0	1011	0
1012	0	1012	0
1013	0	1013	0
1014	0	1014	0
1015	0	1015	0
1016	0	1016	0
1017	0	1017	0
1018	0	1018	0
1019	0	1019	0
1020	0	1020	0
1021	0	1021	0
1022	0	1022	0
1023	0	1023	0
1024	0	1024	0
1025	0	1025	0
1026	0	1026	0
1027	0	1027	0
1028	0	1028	0
1029	0	1029	0
1030	0	1030	0
1031	0	1031	0
1032	0	1032	0
1033	0	1033	0
1034	0	1034	0
1035	0	1035	0
1036	0	1036	0
1037	0	1037	0
1038	0	1038	0
1039	0	1039	0
1040	0	1040	0
1041	0	1041	0
1042	0	1042	0
1043	0	1043	0
1044	0	1044	0
1045	0	1045	0
1046	0	1046	0
1047	0	1047	0
1048	0	1048	0
1049	0	1049	0
1050	0	1050	0
1051	0	1051	0
1052	0	1052	0
1053	0	1053	0
1054	0	1054	0
1055	0	1055	0
1056	0	1056	0
1057	0	1057	0
1058	0	1058	0
1059	0	1059	0
1060	0	1060	0
1061	0	1061	0
1062	0	1062	0
1063	0	1063	0
1064	0	1064	0
1065	0	1065	0
1066	0	1066	0
1067	0	1067	0
1068	0	1068	0
1069	0	1069	0
1070	0	1070	0
1071	0	1071	0
1072	0	1072	0
1073	0	1073	0
1074	0	1074	0
1075	0	1075	0
1076	0	1076	0
1077	0	1077	0
1078	0	1078	0
1079	0	1079	0
1080	0	1080	0
1081	0	1081	0
1082	0	1082	0
1083	0	1083	0
1084	0	1084	0
1085	0	1085	0
1086	0	1086	0
1087	0	1087	0
1088	0	1088	0
1089	0	1089	0
1090	0	1090	0
1091	0	1091	0
1092	0	1092	0
1093	0	1093	0
1094	0	1094	0
1095	0	1095	0
1096	0	1096	0
1097	0	1097	0
1098	0	1098	0
1099	0	1099	0
1100	0	1100	0
1101	0	1101	0
1102	0	1102	0
1103	0	1103	0
1104	0	1104	0
1105	0	1105	0
1106	0	1106	0
1107	0	1107	0
1108	0	1108	0
1109	0	1109	0
1110	0	1110	0
1111	0	1111	0
1112	0	1112	0
1113	0	1113	0
1114	0	1114	0
1115	0	1115	0
1116	0	1116	0
1117	0	1117	0
1118	0	1118	0
1119	0	1119	0
1120	0	1120	0
1121	0	1121	0
1122	0	1122	0
1123	0	1123	0
1124	0	1124	0
1125	0	1125	0
1126	0	1126	0
1127	0	1127	0
1128	0	1128	0
1129	0	1129	0
1130	0	1130	0
1131	0	1131	0
1132	0	1132	0
1133	0	1133	0
1134	0	1134	0
1135	0	1135	0
1136	0	1136	0
1137	0	1137	0
1138	0	1138	0
1139	0	1139	0
1140	0	1140	0
1141	0	1141	0
1142	0	1142	0
1143	0	1143	0
1144	0	1144	0
1145	0	1145	0
1146	0	1146	0
1147	0	1147	0
1148	0	1148	0
1149	0	1149	0
1150	0	1150	0
1151	0	1151	0
1152	0	1152	0
1153	0	1153	0
1154	0	1154	0
1155	0	1155	0
1156	0	1156	0
1157	0	1157	0
1158	0	1158	0
1159	0	1159	0
1160	0	1160	0
1161	0	1161	0
1162	0	1162	0
1163	0	1163	0
1164	0	1164	0
1165	0	1165	0
1166	0	1166	0
1167	0	1167	0
1168	0	1168	0
1169	0	1169	0
1170	0	1170	0
1171	0	1171	0
1172	0	1172	0
1173	0	1173	0
1174	0	1174	0
1175	0	1175	0
1176	0	1176	0
1177	0	1177	0
1178	0	1178	0
1179	0	1179	0
1180	0	1180	0
1181	0	1181	0
1182	0	1182	0
1183	0	1183	0
1184	0	1184	0
1185	0	1185	0
1186	0	1186	0
1187	0	1187	0
1188	0	1188	0
1189	0	1189	0
1190	0	1190	0
1191	0	1191	0
1192	0	1192	0
1193	0	1193	0
1194	0	1194	0
1195	0	1195	0
1196	0	1196	0
1197	0	1197	0
1198	0	1198	0
1199	0	1199	0
1200	0	1200	0
1201	0	1201	0
1202	0	1202	0
1203	0	1203	0
1204	0	1204	0
1205	0	1205	0
1206	0	1206	0
1207	0	1207	0
1208	0	1208	0
1209	0	1209	0
1210	0	1210	0
1211	0	1211	0
1212	0	1212	0
1213	0	1213	0
1214	0	1214	0
1215	0	1215	0
1216	0	1216	0
1217	0	1217	0
1218	0	1218	0
1219	0	1219	0
1220	0	1220	0
1221	0	1221	0
1222	0	1222	0
1223	0	1223	0
1224	0	1224	0
1225	0	1225	0
1226	0	1226	0
1227	0	1227	0
1228	0	1228	0
1229	0	1229	0
1230	0	1230	0
1231	0	1231	0
1232	0	1232	0
1233	0	1233	0
1234	0	1234	0
1235	0	1235	0
1236	0	1236	0
1237	0	1237	0
1238	0	1238	0
1239	0	1239	0
1240	0	1240	0
1241	0	1241	0
1242	0	1242	0
1243	0	1243	0
1244	0	1244	0
1245	0	1245	0
1246	0	1246	0
1247	0	1247	0
1248	0	1248	0
1249	0	1249	0
1250	0	1250	0
1251	0	1251	0
1252	0	1252	0
1253	0	1253	0
1254	0	1254	0
1255	0	1255	0
1256	0	1256	0
1257	0	1257	0
1258	0	1258	0
1259	0	1259	0
1260	0	1260	0
1261	0	1261	0
1262	0	1262	0
1263	0	1263	0
1264	0	1264	0
1265	0	1265	0
1266	0	1266	0
1267	0	1267	0
1268	0	1268	0
1269	0	1269	0
1270	0	1270	0
1271	0	1271	0
1272	0	1272	0
1273	0	1273	0
1274	0	1274	0
1275	0	1275	0
1276	0	1276	0
1277	0	1277	0
1278	0	1278	0
1279	0	1279	0
1280	0	1280	0
1281	0	1281	0
1282	0	1282	0
1283	0	1283	0
1284	0	1284	0
1285	0	1285	0
1286	0	1286	0
1287	0	1287	0
1288	0	1288	0
1289	0	1289	0
1290	0	1290	0
1291	0	1291	0
1292	0	1292	0
1293	0	1293	0
1294	0	1294	0
1295	0	1295	0
1296	0	1296	0
1297	0	1297	0
1298	0	1298	0
1299	0	1299	0
1300	0	1300	0
1301	0	1301	0
1302	0	1302	0
1303	0	1303	0
1304	0	1304	0
1305	0	1305	0
1306	0	1306	0
1307	0	1307	0
1308	0	1308	0
1309	0	1309	0
1310	0	1310	0
1311	0	1311	0
1312	0	1312	0
1313	0	1313	0
1314	0	1314	0
1315	0	1315	0
1316	0	1316	0
1317	0	1317	0
1318	0	1318	0
1319	0	1319	0
1320	0	1320	0
1321	0	1321	0
1322	0	1322	0
1323	0	1323	0
1324	0	1324	0
1325	0	1325	0
1326	0	1326	0
1327	0	1327	0
1328	0	1328	0
1329	0	1329	0
1330	0	1330	0
1331	0	1331	0
1332	0	1332	0
1333	0	1333	0
1334	0	1334	0
1335	0	1335	0
1336	0	1336	0
1337	0	1337	0
1338	0	1338	0
1339	0	1339	0
1340	0	1340	0
1341	0	1341	0
1342	0	1342	0
1343	0	1343	0
1344	0	1344	0
1345	0	1345	0
1346	0	1346	0
1347	0	1347	0
1348	0	1348	0
1349	0	1349	0
1350	0	1350	0
1351	0	1351	0
1352	0	1352	0
1353	0	1353	0
1354	0	1354	0
1355	0	1355	0
1356	0	1356	0
1357	0	1357	0
1358	0	1358	0
1359	0	1359	0
1360	0	1360	0
1361	0	1361	0
1362	0	1362	0
1363	0	1363	0
1364	0	1364	0
1365	0	1365	0
1366	0	1366	0
1367	0	1367	0
1368	0	1368	0
1369	0	1369	0
1370	0	1370	0
1371	0	1371	0
1372	0	1372	0
1373	0	1373	0
1374	0	1374	0
1375	0	1375	0
1376	0	1376	0
1377	0	1377	0
1378	0	1378	0
1379	0	1379	0
1380	0	1380	0
1381	0	1381	0
1382	0	1382	0
1383	0	1383	0
1384	0	1384	0
1385	0	1385	0
1386	0	1386	0
1387	0	1387	0
1388	0	1388	0
1389	0	1389	0
1390	0	1390	0
1391	0	1391	0
1392	0	1392	0
1393	0	1393	0
1394	0	1394	0
1395	0	1395	0
1396	0	1396	0
1397	0	1397	0
1398	0	1398	0
1399	0	1399	0
1400	0	1400	0
1401	0	1401	0
1402	0	1402	0
1403	0	1403	0
1404	0	1404	0
1405	0	1405	0
1406	0	1406	0
1407	0	1407	0
1408	0	1408	0
1409	0	1409	0
1410	0	1410	0
1411	0	1411	0
1412	0	1412	0
1413	0	1413	0
1414	0	1414	0
1415	0	1415	0
1416	0	1416	0
1417	0	1417	0
1418	0	1418	0
1419	0	1419	0
1420	0	1420	0
1421	0	1421	0
1422	0	1422	0
1423	0	1423	0
1424	0	1424	0
1425	0	1425	0
1426	0	1426	0
1427	0	1427	0
1428	0	1428	0
1429	0	1429	0
1430	0	1430	0
1431	0	1431	0
1432	0	1432	0
1433	0	1433	0
1434	0	1434	0
1435	0	1435	0
1436	0	1436	0
1437	0	1437	0
1438	0	1438	0
1439	0	1439	0
1440	0	1440	0
1441	0	1441	0
1442	0	1442	0
1443	0	1443	0
1444	0	1444	0
1445	0	1445	0
1446	0	1446	0
1447	0	1447	0
1448	0	1448	0
1449	0	1449	0
1450	0	1450	0
1451	0	1451	0
1452	0	1452	0
1453	0	1453	0
1454	0	1454	0
1455	0	1455	0
1456	0	1456	0
1457	0	1457	0
1458	0	1458	0
1459	0	1459	0
1460	0	1460	0
1461	0	1461	0
1462	0	1462	0
1463	0	1463	0
1464	0	1464	0
1465	0	1465	0
1466	0	1466	0
1467	0	1467	0
1468	0	1468	0
1469	0	1469	0
1470	0	1470	0
1471	0	1471	0
1472	0	1472	0
1473	0	1473	0
1474	0	1474	0
1475	0	1475	0
1476	0	1476	0
1477	0	1477	0
1478	0	1478	0
1479	0	1479	0
1480	0	1480	0
1481	0	1481	0
1482	0	1482	0
1483	0	1483	0
1484	0	1484	0
1485	0	1485	0
1486	0	1486	0
1487	0	1487	0
1488	0	1488	0
1489	0	1489	0
1490	0	1490	0
1491	0	1491	0
1492	0	1492	0
1493	0	1493	0
1494	0	1494	0
1495	0	1495	0
1496	0	1496	0
1497	0	1497	0
1498	0	1498	0
1499	0	1499	0
1500	0	1500	0
1501	0	1501	0
1502	0	1502	0
1503	0	1503	0
1504	0	1504	0
1505	0	1505	0
1506	0	1506	0
1507	0	1507	0
1508	0	1508	0
1509	0	1509	0
1510	0	1510	0
1511	0	1511	0
1512	0	1512	0
1513	0	1513	0
1514	0	1514	0
1515	0	1515	0
1516	0	1516	0
1517	0	1517	0
1518	0	1518	0
1519	0	1519	0
1520	0	1520	0
1521	0	1521	0
1522	0	1522	0
1523	0	1523	0
1524	0	1524	0
1525	0	1525	0
1526	0	1526	0
1527	0	1527	0
1528	0	1528	0
1529	0	1529	0
1530	0	1530	0
1531	0	1531	0
1532	0	1532	0
1533	0	1533	0
1534	0	1534	0
1535	0	1535	0
1536	0	1536	0
1537	0	1537	0
1538	0	1538	0
1539	0	1539	0
1540	0	1540	0
1541	0	1541	0
1542	0	1542	0
1543	0	1543	0
1544	0	1544	0
1545	0	1545	0
1546	0	1546	0
1547	0	1547	0
1548	0	1548	0
1549	0	1549	0
1550	0	1550	0
1551	0	1551	0
1552	0	1552	0
1553	0	1553	0
1554	0	1554	0
1555	0	1555	0
1556	0	1556	0
1557	0	1557	0
1558	0	1558	0
1559	0	1559	0
1560	0	1560	0
1561	0	1561	0
1562	0	1562	0
1563	0	1563	0
1564	0	1564	0
1565	0	1565	0
1566	0	1566	0
1567	0	1567	0
1568	0	1568	0
1569	0	1569	0
1570	0	1570	0
1571	0	1571	0
1572	0	1572	0
1573	0	1573	0
1574	0	1574	0
1575	0	1575	0
1576	0	1576	0
1577	0	1577	0
1578	0	1578	0
1579	0	1579	0
1580	0	1580	0
1581	0	1581	0
1582	0	1582	0
1583	0	1583	0
1584	0	1584	0
1585	0	1585	0
1586	0	1586	0
1587	0	1587	0
1588	0	1588	0
1589	0	1589	0
1590	0	1590	0
1591	0	1591	0
1592	0	1592	0
1593	0	1593	0
1594	0	1594	0
1595	0	1595	0
1596	0	1596	0
1597	0	1597	0
1598	0	1598	0
1599	0	1599	0
1600	0	1600	0
1601	0	1601	0
1602	0	1602	0
1603	0	1603	0
1604	0	1604	0
1605	0	1605	0
1606	0	1606	0
1607	0	1607	0
1608	0	1608	0
1609	0	1609	0
1610	0	1610	0
1611	0	1611	0
1612	0	1612	0
1613	0	1613	0
1614	0	1614	0
1615	0	1615	0
1616	0	1616	0
1617	0	1617	0
1618	0	1618	0
1619	0	1619	0
1620	0	1620	0
1621	0	1621	0
1622	0	1622	0
1623	0	1623	0
1624	0	1624	0
1625	0	1625	0
1626	0	1626	0
1627	0	1627	0
1628	0	1628	0
1629	0	1629	0
1630	0	1630	0
1631	0	1631	0
1632	0	1632	0
1633	0	1633	0
1634	0	1634	0
1635	0	1635	0
1636	0	1636	0
1637	0	1637	0
1638	0	1638	0
1639	0	1639	0
1640	0	1640	0
1641	0	1641	0
1642	0	1642	0
1643	0	1643	0
1644	0	1644	0
1645	0	1645	0
1646	0	1646	0
1647	0	1647	0
1648	0	1648	0
1649	0	1649	0
1650	0	1650	0
1651	0	1651	0
1652	0	1652	0
1653	0	1653	0
1654	0	1654	0
1655	0	1655	0
1656	0	1656	0
1657	0	1657	0
1658	0	1658	0
1659	0	1659	0
1660	0	1660	0
1661	0	1661	0
1662	0	1662	0
1663	0	1663	0
1664	0	1664	0
1665	0	1665	0
1666	0	1666	0
1667	0	1667	0
1668	0	1668	0
1669	0	1669	0
1670	0	1670	0
1671	0	1671	0
1672	0	1672	0
1673	0	1673	0
1674	0	1674	0
1675	0	1675	0
1676	0	1676	0
1677	0	1677	0
1678	0	1678	0
1679	0	1679	0
1680	0	1680	0
1681	0	1681	0
1682	0	1682	0
1683	0	1683	0
1684	0	1684	0
1685	0	1685	0
1686	0	1686	0
1687	0	1687	0
1688	0	1688	0
1689	0	1689	0
1690	0	1690	0
1691	0	1691	0
1692	0	1692	0
1693	0	1693	0
1694	0	1694	0
1695	0	1695	0
1696	0	1696	0
1697	0	1697	0
1698	1	1698	0
1699	0	1699	0
1700	0	1700	0
1701	0	1701	0
1702	0	1702	0
1703	0	1703	0
1704	0	1704	0
1705	0	1705	0
1706	0	1706	0
1707	0	1707	0
1708	0	1708	0
1709	0	1709	0
1710	0	1710	0
1711	0	1711	0
1712	0	1712	0
1713	0	1713	0
1714	0	1714	0
1715	0	1715	0
1716	0	1716	0
1717	0	1717	0
1718	0	1718	0
1719	0	1719	0
1720	0	1720	0
1721	0	1721	0
1722	0	1722	0
1723	0	1723	0
1724	0	1724	0
1725	0	1725	0
1726	0	1726	0
1727	0	1727	0
1728	0	1728	0
1729	0	1729	0
1730	0	1730	0
1731	0	1731	0
1732	0	1732	0
1733	0	1733	0
1734	0	1734	0
1735	0	1735	0
1736	0	1736	0
1737	0	1737	0
1738	0	1738	0
1739	0	1739	0
1740	0	1740	0
1741	0	1741	0
1742	0	1742	0
1743	0	1743	0
1744	0	1744	0
1745	0	1745	0
1746	0	1746	0
1747	0	1747	0
1748	0	1748	0
1749	0	1749	0
1750	0	1750	0
1751	0	1751	0
1752	0	1752	0
1753	0	1753	0
1754	0	1754	0
1755	0	1755	0
1756	0	1756	0
1757	0	1757	0
1758	0	1758	0
1759	0	1759	0
1760	0	1760	0
1761	0	1761	0
1762	0	1762	0
1763	0	1763	0
1764	0	1764	0
1765	0	1765	0
1766	0	1766	0
1767	0	1767	0
1768	0	1768	0
1769	0	1769	0
1770	0	1770	0
1771	0	1771	0
1772	0	1772	0
1773	0	1773	0
1774	0	1774	0
1775	0	1775	0
1776	0	1776	0
1777	0	1777	0
1778	0	1778	0
1779	0	1779	0
1780	0	1780	0
1781	0	1781	0
1782	0	1782	0
1783	0	1783	0
1784	0	1784	0
1785	0	1785	0
1786	0	1786	0
1787	0	1787	0
1788	0	1788	0
1789	0	1789	0
1790	0	1790	0
1791	0	1791	0
1792	0	1792	0
1793	0	1793	0
1794	0	1794	0
1795	0	1795	0
1796	0	1796	0
1797	0	1797	0
1798	0	1798	0
1799	0	1799	0
1800	0	1800	0
1801	0	1801	0
1802	0	1802	0
1803	0	1803	0
1804	0	1804	0
1805	0	1805	0
1806	0	1806	0
1807	0	1807	0
1808	0	1808	0
1809	0	1809	0
1810	0	1810	0
1811	0	1811	0
1812	0	1812	0
1813	0	1813	0
1814	0	1814	0
1815	0	1815	0
1816	0	1816	0
1817	0	1817	0
1818	0	1818	0
1819	0	1819	0
1820	0	1820	0
1821	0	1821	0
1822	0	1822	0
1823	0	1823	0
1824	0	1824	0
1825	0	1825	0
1826	0	1826	0
1827	0	1827	0
1828	0	1828	0
1829	0	1829	0
1830	0	1830	0
1831	0	1831	0
1832	0	1832	0
1833	0	1833	0
1834	0	1834	0
1835	0	1835	0
1836	0	1836	0
1837	0	1837	0
1838	0	1838	0
1839	0	1839	0
1840	0	1840	0
1841	0	1841	0
1842	0	1842	0
1843	0	1843	0
1844	0	1844	0
1845	0	1845	0
1846	0	1846	0
1847	0	1847	0
1848	0	1848	0
1849	0	1849	0
1850	0	1850	0
1851	0	1851	0
1852	0	1852	0
1853	0	1853	0
1854	0	1854	0
1855	0	1855	0
1856	0	1856	0
1857	0	1857	0
1858	0	1858	0
1859	0	1859	0
1860	0	1860	0
1861	0	1861	0
1862	0	1862	0
1863	0	1863	0
1864	0	1864	0
1865	0	1865	0
1866	0	1866	0
1867	0	1867	0
1868	0	1868	0
1869	0	1869	0
1870	0	1870	0
1871	0	1871	0
1872	0	1872	0
1873	0	1873	0
1874	0	1874	0
1875	0	1875	0
1876	0	1876	0
1877	0	1877	0
1878	0	1878	0
1879	0	1879	0
1880	0	1880	0
1881	0	1881	0
1882	0	1882	0
1883	0	1883	0
1884	0	1884	0
1885	0	1885	0
1886	0	1886	0
1887	0	1887	0
1888	0	1888	0
1889	0	1889	0
1890	0	1890	0
1891	0	1891	0
1892	0	1892	0
1893	0	1893	0
1894	0	1894	0
1895	0	1895	0
1896	0	1896	0
1897	0	1897	0
1898	0	1898	0
1899	0	1899	0
1900	0	1900	0
1901	0	1901	0
1902	0	1902	0
1903	0	1903	0
1904	0	1904	0
1905	0	1905	0
1906	0	1906	0
1907	0	1907	0
1908	0	1908	0
1909	0	1909	0
1910	0	1910	0
1911	0	1911	0
1912	0	1912	0
1913	0	1913	0
1914	0	1914	0
1915	0	1915	0
1916	0	1916	0
1917	0	1917	0
1918	0	1918	0
1919	0	1919	0
1920	0	1920	0
1921	0	1921	0
1922	0	1922	0
1923	0	1923	0
1924	0	1924	0
1925	0	1925	0
1926	0	1926	0
1927	0	1927	0
1928	0	1928	0
1929	0	1929	0
1930	0	1930	0
1931	0	1931	0
1932	0	1932	0
1933	0	1933	0
1934	0	1934	0
1935	0	1935	0
1936	0	1936	0
1937	0	1937	0
1938	0	1938	0
1939	0	1939	0
1940	0	1940	0
1941	0	1941	0
1942	0	1942	0
1943	0	1943	0
1944	0	1944	0
1945	0	1945	0
1946	0	1946	0
1947	0	1947	0
1948	0	1948	0
1949	0	1949	0
1950	0	1950	0
1951	0	1951	0
1952	0	1952	0
1953	0	1953	0
1954	0	1954	0
1955	0	1955	0
1956	0	1956	0
1957	0	1957	0
1958	0	1958	0
1959	0	1959	0
1960	0	1960	0
1961	0	1961	0
1962	0	1962	0
1963	0	1963	0
1964	0	1964	0
1965	0	1965	0
1966	0	1966	0
1967	0	1967	0
1968	0	1968	0
1969	0	1969	0
1970	0	1970	0
1971	0	1971	0
1972	0	1972	0
1973	0	1973	0
1974	0	1974	0
1975	0	1975	0
1976	0	1976	0
1977	0	1977	0
1978	0	1978	0
1979	0	1979	0
1980	0	1980	0
1981	0	1981	0
1982	0	1982	0
1983	0	1983	0
1984	0	1984	0
1985	0	1985	0
1986	0	1986	0
1987	0	1987	0
1988	0	1988	0
1989	0	1989	0
1990	0	1990	0
1991	0	1991	0
1992	0	1992	0
1993	0	1993	0
1994	0	1994	0
1995	0	1995	0
1996	0	1996	0
1997	0	1997	0
1998	0	1998	0
[truncated: 35,991 more rows]

## Sheet: Fig.1c
Time shift/25ms	Label matching accuracy&optical signal	Label matching accuracy&infrared signal
-30	0.814222	0.904389
-29	0.820444	0.904056
-28	0.829722	0.905778
-27	0.848056	0.910556
-26	0.845833	0.909333
-25	0.831056	0.904667
-24	0.826389	0.900778
-23	0.820778	0.899833
-22	0.811889	0.897278
-21	0.806611	0.8965
-20	0.805833	0.897889
-19	0.811444	0.900222
-18	0.821111	0.901833
-17	0.833333	0.906167
-16	0.823389	0.903944
-15	0.813333	0.900333
-14	0.803389	0.898222
-13	0.799389	0.895056
-12	0.801889	0.8935
-11	0.803111	0.893889
-10	0.808333	0.893722
-9	0.809111	0.894
-8	0.812722	0.894111
-7	0.813333	0.896444
-6	0.817333	0.899444
-5	0.822056	0.902056
-4	0.828944	0.907722
-3	0.841833	0.915611
-2	0.862111	0.924111
-1	0.889889	0.934833
0	1	1
1	0.889889	0.934833
2	0.862111	0.924111
3	0.841833	0.915611
4	0.828944	0.907722
5	0.822056	0.902056
6	0.817333	0.899444
7	0.813333	0.896444
8	0.812722	0.894111
9	0.809111	0.894
10	0.808333	0.893722
11	0.803111	0.893889
12	0.801889	0.8935
13	0.799389	0.895056
14	0.803389	0.898222
15	0.813333	0.900333
16	0.823389	0.903944
17	0.833333	0.906167
18	0.821111	0.901833
19	0.811444	0.900222
20	0.805833	0.897889
21	0.806611	0.8965
22	0.811889	0.897278
23	0.820778	0.899833
24	0.826389	0.900778
25	0.831056	0.904667
26	0.845833	0.909333
27	0.848056	0.910556
28	0.829722	0.905778
29	0.820444	0.904056
30	0.814222	0.904389

## Sheet: Fig.2a
Time shift/ 25 ms	Maximum test accuracy&wideband	Maximum test accuracy&wideband_lg	Maximum test accuracy&airborne	Maximum test accuracy&airborne_lg
-86	0.6213	0.63796	0.63148	0.6463
-85	0.66111	0.65463	0.69074	0.63241
-84	0.66667	0.6787	0.68333	0.63981
-83	0.66852	0.68611	0.675	0.68611
-82	0.62315	0.66296	0.66019	0.66944
-81	0.66296	0.6963	0.7	0.67963
-80	0.69537	0.70278	0.70278	0.6963
-79	0.71296	0.70185	0.68981	0.69444
-78	0.70463	0.71759	0.73704	0.65741
-77	0.6963	0.72222	0.69352	0.64259
-76	0.73704	0.72778	0.69815	0.65185
-75	0.72778	0.73426	0.65556	0.64444
-74	0.69074	0.71574	0.66204	0.68148
-73	0.71204	0.69907	0.68056	0.64167
-72	0.66111	0.68519	0.65833	0.62963
-71	0.7	0.68148	0.62963	0.64444
-70	0.68056	0.66944	0.66019	0.62315
-69	0.65278	0.65556	0.64722	0.64444
-68	0.65926	0.67685	0.64444	0.60185
-67	0.66852	0.67407	0.64352	0.60741
-66	0.65741	0.67685	0.675	0.63056
-65	0.67315	0.67593	0.69074	0.63056
-64	0.67778	0.69444	0.68519	0.62963
-63	0.68333	0.65741	0.66944	0.63704
-62	0.66204	0.67593	0.66759	0.64074
-61	0.65926	0.67222	0.65463	0.62685
-60	0.62315	0.66667	0.64815	0.62037
-59	0.60278	0.62685	0.63889	0.63333
-58	0.5963	0.62315	0.63519	0.63519
-57	0.63889	0.61759	0.64722	0.6213
-56	0.60741	0.64074	0.67778	0.65278
-55	0.61852	0.63704	0.66481	0.64722
-54	0.62037	0.65093	0.64815	0.64815
-53	0.63519	0.67222	0.64537	0.67222
-52	0.63333	0.64537	0.63333	0.61852
-51	0.64259	0.63796	0.63241	0.62222
-50	0.65185	0.66389	0.63796	0.64722
-49	0.66204	0.66019	0.64352	0.64444
-48	0.66204	0.67593	0.65185	0.6463
-47	0.69074	0.65833	0.63056	0.63519
-46	0.67593	0.67315	0.6463	0.62315
-45	0.67593	0.66204	0.67685	0.62315
-44	0.7	0.69074	0.67593	0.67222
-43	0.65926	0.68889	0.65093	0.63796
-42	0.6713	0.68519	0.6537	0.62778
-41	0.65278	0.63148	0.64907	0.63704
-40	0.64074	0.63241	0.63426	0.63796
-39	0.63333	0.63889	0.66111	0.625
-38	0.65833	0.64259	0.64259	0.64537
-37	0.63889	0.64352	0.64167	0.59167
-36	0.65741	0.69259	0.68611	0.68056
-35	0.66481	0.67685	0.6787	0.68056
-34	0.64167	0.68981	0.70463	0.60093
-33	0.66852	0.66296	0.66296	0.67315
-32	0.65648	0.67685	0.68889	0.64907
-31	0.64167	0.64907	0.66204	0.6713
-30	0.64074	0.68148	0.68241	0.68148
-29	0.63241	0.66481	0.70185	0.66759
-28	0.6537	0.6787	0.70648	0.68148
-27	0.65926	0.68704	0.71111	0.68056
-26	0.68426	0.67685	0.67963	0.71019

## Sheet: Fig.2b
Arc frequency&Infrared signal	Arc frequency&Optical signal	Fitted value	Residual
0	0	5.18721	-5.18721
0	0	5.18721	-5.18721
0	0	5.18721	-5.18721
0	0	5.18721	-5.18721
0	0	5.18721	-5.18721
0	0	5.18721	-5.18721
0	0	5.18721	-5.18721
0	0	5.18721	-5.18721
0	0	5.18721	-5.18721
0	0	5.18721	-5.18721
0	0	5.18721	-5.18721
0	0	5.18721	-5.18721
0	0	5.18721	-5.18721
0	0	5.18721	-5.18721
0	0	5.18721	-5.18721
0	0	5.18721	-5.18721
0	0	5.18721	-5.18721
0	0	5.18721	-5.18721
0	0	5.18721	-5.18721
0	0	5.18721	-5.18721
0	0	5.18721	-5.18721
0	0	5.18721	-5.18721
0	0	5.18721	-5.18721
0	0	5.18721	-5.18721
0	0	5.18721	-5.18721
0	0	5.18721	-5.18721
0	0	5.18721	-5.18721
0	0	5.18721	-5.18721
0	0	5.18721	-5.18721
0	0	5.18721	-5.18721
0	0	5.18721	-5.18721
0	0	5.18721	-5.18721
0	0	5.18721	-5.18721
0	0	5.18721	-5.18721
0	0	5.18721	-5.18721
0	0	5.18721	-5.18721
0	0	5.18721	-5.18721
0	0	5.18721	-5.18721
0	0	5.18721	-5.18721
0	0	5.18721	-5.18721
0	0	5.18721	-5.18721
0	0	5.18721	-5.18721
0	0	5.18721	-5.18721
0	0	5.18721	-5.18721
0	0	5.18721	-5.18721
0	0	5.18721	-5.18721
0	0	5.18721	-5.18721
0	0	5.18721	-5.18721
0	0	5.18721	-5.18721
0	0	5.18721	-5.18721
0	0	5.18721	-5.18721
0	0	5.18721	-5.18721
0	0	5.18721	-5.18721
0	0	5.18721	-5.18721
0	0	5.18721	-5.18721
0	0	5.18721	-5.18721
0	0	5.18721	-5.18721
0	0	5.18721	-5.18721
0	0	5.18721	-5.18721
0	0	5.18721	-5.18721
0	0	5.18721	-5.18721
0	0	5.18721	-5.18721
0	0	5.18721	-5.18721
0	0	5.18721	-5.18721
0	0	5.18721	-5.18721
0	0	5.18721	-5.18721
0	0	5.18721	-5.18721
0	0	5.18721	-5.18721
0	0	5.18721	-5.18721
0	0	5.18721	-5.18721
0	0	5.18721	-5.18721
0	0	5.18721	-5.18721
0	0	5.18721	-5.18721
0	0	5.18721	-5.18721
0	0	5.18721	-5.18721
0	0	5.18721	-5.18721
0	0	5.18721	-5.18721
0	0	5.18721	-5.18721
0	0	5.18721	-5.18721
0	0	5.18721	-5.18721
0	0	5.18721	-5.18721
0	0	5.18721	-5.18721
0	0	5.18721	-5.18721
0	0	5.18721	-5.18721
0	0	5.18721	-5.18721
0	0	5.18721	-5.18721
0	0	5.18721	-5.18721
0	0	5.18721	-5.18721
0	0	5.18721	-5.18721
0	0	5.18721	-5.18721
0	0	5.18721	-5.18721
0	0	5.18721	-5.18721
0	0	5.18721	-5.18721
0	0	5.18721	-5.18721
0	0	5.18721	-5.18721
0	0	5.18721	-5.18721
0	0	5.18721	-5.18721
0	0	5.18721	-5.18721
0	0	5.18721	-5.18721
0	0	5.18721	-5.18721
0	0	5.18721	-5.18721
0	0	5.18721	-5.18721
0	0	5.18721	-5.18721
0	0	5.18721	-5.18721
0	0	5.18721	-5.18721
0	0	5.18721	-5.18721
0	0	5.18721	-5.18721
0	0	5.18721	-5.18721
0	0	5.18721	-5.18721
0	0	5.18721	-5.18721
0	0	5.18721	-5.18721
0	0	5.18721	-5.18721
0	0	5.18721	-5.18721
0	0	5.18721	-5.18721
0	0	5.18721	-5.18721
0	0	5.18721	-5.18721
0	0	5.18721	-5.18721
0	0	5.18721	-5.18721
0	0	5.18721	-5.18721
0	0	5.18721	-5.18721
0	0	5.18721	-5.18721
0	0	5.18721	-5.18721
0	0	5.18721	-5.18721
0	0	5.18721	-5.18721
0	0	5.18721	-5.18721
0	0	5.18721	-5.18721
0	0	5.18721	-5.18721
0	0	5.18721	-5.18721
0	0	5.18721	-5.18721
0	0	5.18721	-5.18721
0	0	5.18721	-5.18721
0	0	5.18721	-5.18721
0	0	5.18721	-5.18721
0	0	5.18721	-5.18721
0	0	5.18721	-5.18721
0	0	5.18721	-5.18721
0	0	5.18721	-5.18721
0	0	5.18721	-5.18721
0	0	5.18721	-5.18721
0	0	5.18721	-5.18721
0	0	5.18721	-5.18721
0	0	5.18721	-5.18721
0	0	5.18721	-5.18721
0	0	5.18721	-5.18721
0	0	5.18721	-5.18721
0	0	5.18721	-5.18721
0	0	5.18721	-5.18721
0	0	5.18721	-5.18721
0	0	5.18721	-5.18721
0	0	5.18721	-5.18721
0	0	5.18721	-5.18721
0	0	5.18721	-5.18721
0	0	5.18721	-5.18721
0	0	5.18721	-5.18721
0	0	5.18721	-5.18721
0	0	5.18721	-5.18721
0	0	5.18721	-5.18721
0	0	5.18721	-5.18721
0	0	5.18721	-5.18721
0	0	5.18721	-5.18721
0	0	5.18721	-5.18721
0	0	5.18721	-5.18721
0	0	5.18721	-5.18721
0	0	5.18721	-5.18721
0	0	5.18721	-5.18721
0	0	5.18721	-5.18721
0	0	5.18721	-5.18721
0	0	5.18721	-5.18721
0	0	5.18721	-5.18721
0	0	5.18721	-5.18721
0	0	5.18721	-5.18721
0	0	5.18721	-5.18721
0	0	5.18721	-5.18721
0	0	5.18721	-5.18721
0	0	5.18721	-5.18721
0	0	5.18721	-5.18721
0	0	5.18721	-5.18721
0	0	5.18721	-5.18721
0	0	5.18721	-5.18721
0	0	5.18721	-5.18721
0	0	5.18721	-5.18721
0	0	5.18721	-5.18721
0	0	5.18721	-5.18721
0	0	5.18721	-5.18721
0	0	5.18721	-5.18721
0	0	5.18721	-5.18721
0	0	5.18721	-5.18721
0	0	5.18721	-5.18721
0	0	5.18721	-5.18721
0	0	5.18721	-5.18721
0	0	5.18721	-5.18721
0	0	5.18721	-5.18721
0	0	5.18721	-5.18721
0	0	5.18721	-5.18721
0	0	5.18721	-5.18721
0	0	5.18721	-5.18721
0	0	5.18721	-5.18721
0	0	5.18721	-5.18721
0	0	5.18721	-5.18721
0	0	5.18721	-5.18721
0	0	5.18721	-5.18721
0	0	5.18721	-5.18721
0	0	5.18721	-5.18721
0	0	5.18721	-5.18721
0	0	5.18721	-5.18721
0	0	5.18721	-5.18721
0	0	5.18721	-5.18721
0	0	5.18721	-5.18721
0	0	5.18721	-5.18721
0	0	5.18721	-5.18721
0	0	5.18721	-5.18721
0	0	5.18721	-5.18721
0	0	5.18721	-5.18721
0	0	5.18721	-5.18721
0	0	5.18721	-5.18721
0	0	5.18721	-5.18721
0	0	5.18721	-5.18721
0	0	5.18721	-5.18721
0	0	5.18721	-5.18721
0	0	5.18721	-5.18721
0	0	5.18721	-5.18721
0	0	5.18721	-5.18721
0	0	5.18721	-5.18721
0	0	5.18721	-5.18721
0	0	5.18721	-5.18721
0	0	5.18721	-5.18721
0	0	5.18721	-5.18721
0	0	5.18721	-5.18721
0	0	5.18721	-5.18721
0	0	5.18721	-5.18721
0	0	5.18721	-5.18721
0	0	5.18721	-5.18721
0	0	5.18721	-5.18721
0	0	5.18721	-5.18721
0	0	5.18721	-5.18721
0	0	5.18721	-5.18721
0	0	5.18721	-5.18721
0	0	5.18721	-5.18721
0	0	5.18721	-5.18721
0	0	5.18721	-5.18721
0	0	5.18721	-5.18721
0	0	5.18721	-5.18721
0	0	5.18721	-5.18721
0	0	5.18721	-5.18721
0	0	5.18721	-5.18721
0	0	5.18721	-5.18721
0	0	5.18721	-5.18721
0	0	5.18721	-5.18721
0	0	5.18721	-5.18721
0	0	5.18721	-5.18721
0	0	5.18721	-5.18721
0	0	5.18721	-5.18721
0	0	5.18721	-5.18721
0	0	5.18721	-5.18721
0	0	5.18721	-5.18721
0	0	5.18721	-5.18721
0	0	5.18721	-5.18721
0	0	5.18721	-5.18721
0	0	5.18721	-5.18721
0	0	5.18721	-5.18721
0	0	5.18721	-5.18721
0	0	5.18721	-5.18721
0	0	5.18721	-5.18721
0	0	5.18721	-5.18721
0	0	5.18721	-5.18721
0	0	5.18721	-5.18721
0	0	5.18721	-5.18721
0	0	5.18721	-5.18721
0	0	5.18721	-5.18721
0	0	5.18721	-5.18721
0	0	5.18721	-5.18721
0	0	5.18721	-5.18721
0	0	5.18721	-5.18721
0	0	5.18721	-5.18721
0	0	5.18721	-5.18721
0	0	5.18721	-5.18721
0	0	5.18721	-5.18721
0	0	5.18721	-5.18721
0	0	5.18721	-5.18721
0	0	5.18721	-5.18721
0	0	5.18721	-5.18721
0	0	5.18721	-5.18721
0	0	5.18721	-5.18721
0	0	5.18721	-5.18721
0	0	5.18721	-5.18721
0	0	5.18721	-5.18721
0	0	5.18721	-5.18721
0	0	5.18721	-5.18721
0	0	5.18721	-5.18721
0	0	5.18721	-5.18721
0	0	5.18721	-5.18721
0	0	5.18721	-5.18721
0	0	5.18721	-5.18721
0	0	5.18721	-5.18721
0	0	5.18721	-5.18721
0	0	5.18721	-5.18721
0	0	5.18721	-5.18721
0	0	5.18721	-5.18721
0	0	5.18721	-5.18721
0	0	5.18721	-5.18721
0	0	5.18721	-5.18721
0	0	5.18721	-5.18721
0	0	5.18721	-5.18721
0	0	5.18721	-5.18721
0	0	5.18721	-5.18721
0	0	5.18721	-5.18721
0	0	5.18721	-5.18721
0	0	5.18721	-5.18721
0	0	5.18721	-5.18721
0	0	5.18721	-5.18721
0	0	5.18721	-5.18721
0	0	5.18721	-5.18721
0	0	5.18721	-5.18721
0	0	5.18721	-5.18721
0	0	5.18721	-5.18721
0	0	5.18721	-5.18721
0	0	5.18721	-5.18721
0	0	5.18721	-5.18721
0	0	5.18721	-5.18721
0	0	5.18721	-5.18721
0	0	5.18721	-5.18721
0	0	5.18721	-5.18721
0	0	5.18721	-5.18721
0	0	5.18721	-5.18721
0	0	5.18721	-5.18721
0	0	5.18721	-5.18721
0	0	5.18721	-5.18721
0	0	5.18721	-5.18721
0	0	5.18721	-5.18721
0	0	5.18721	-5.18721
0	0	5.18721	-5.18721
0	0	5.18721	-5.18721
0	0	5.18721	-5.18721
0	0	5.18721	-5.18721
0	0	5.18721	-5.18721
0	0	5.18721	-5.18721
0	0	5.18721	-5.18721
0	0	5.18721	-5.18721
0	0	5.18721	-5.18721
0	0	5.18721	-5.18721
0	0	5.18721	-5.18721
0	0	5.18721	-5.18721
0	0	5.18721	-5.18721
0	0	5.18721	-5.18721
0	0	5.18721	-5.18721
0	0	5.18721	-5.18721
0	0	5.18721	-5.18721
0	0	5.18721	-5.18721
0	0	5.18721	-5.18721
0	0	5.18721	-5.18721
0	0	5.18721	-5.18721
0	0	5.18721	-5.18721
0	0	5.18721	-5.18721
0	0	5.18721	-5.18721
0	0	5.18721	-5.18721
0	0	5.18721	-5.18721
0	0	5.18721	-5.18721
0	0	5.18721	-5.18721
0	0	5.18721	-5.18721
0	0	5.18721	-5.18721
0	0	5.18721	-5.18721
0	0	5.18721	-5.18721
0	0	5.18721	-5.18721
0	0	5.18721	-5.18721
0	0	5.18721	-5.18721
0	0	5.18721	-5.18721
0	0	5.18721	-5.18721
0	0	5.18721	-5.18721
0	0	5.18721	-5.18721
0	0	5.18721	-5.18721
0	0	5.18721	-5.18721
0	0	5.18721	-5.18721
0	0	5.18721	-5.18721
0	0	5.18721	-5.18721
0	0	5.18721	-5.18721
0	0	5.18721	-5.18721
0	0	5.18721	-5.18721
0	0	5.18721	-5.18721
0	0	5.18721	-5.18721
0	0	5.18721	-5.18721
0	0	5.18721	-5.18721
0	0	5.18721	-5.18721
0	0	5.18721	-5.18721
0	0	5.18721	-5.18721
0	0	5.18721	-5.18721
0	0	5.18721	-5.18721
0	0	5.18721	-5.18721
0	0	5.18721	-5.18721
0	0	5.18721	-5.18721
0	0	5.18721	-5.18721
0	0	5.18721	-5.18721
0	0	5.18721	-5.18721
0	0	5.18721	-5.18721
0	0	5.18721	-5.18721
0	0	5.18721	-5.18721
0	0	5.18721	-5.18721
0	0	5.18721	-5.18721
0	0	5.18721	-5.18721
0	0	5.18721	-5.18721
0	0	5.18721	-5.18721
0	0	5.18721	-5.18721
0	0	5.18721	-5.18721
0	0	5.18721	-5.18721
0	0	5.18721	-5.18721
0	0	5.18721	-5.18721
0	0	5.18721	-5.18721
0	0	5.18721	-5.18721
0	0	5.18721	-5.18721
0	0	5.18721	-5.18721
0	0	5.18721	-5.18721
0	0	5.18721	-5.18721
0	0	5.18721	-5.18721
0	0	5.18721	-5.18721
0	0	5.18721	-5.18721
0	0	5.18721	-5.18721
0	0	5.18721	-5.18721
0	0	5.18721	-5.18721
0	0	5.18721	-5.18721
0	0	5.18721	-5.18721
0	0	5.18721	-5.18721
0	0	5.18721	-5.18721
0	0	5.18721	-5.18721
0	0	5.18721	-5.18721
0	0	5.18721	-5.18721
0	0	5.18721	-5.18721
0	0	5.18721	-5.18721
0	0	5.18721	-5.18721
0	0	5.18721	-5.18721
0	0	5.18721	-5.18721
0	0	5.18721	-5.18721
0	0	5.18721	-5.18721
0	0	5.18721	-5.18721
0	0	5.18721	-5.18721
0	0	5.18721	-5.18721
0	0	5.18721	-5.18721
0	0	5.18721	-5.18721
0	0	5.18721	-5.18721
0	0	5.18721	-5.18721
0	0	5.18721	-5.18721
0	0	5.18721	-5.18721
0	0	5.18721	-5.18721
0	0	5.18721	-5.18721
0	0	5.18721	-5.18721
0	0	5.18721	-5.18721
0	0	5.18721	-5.18721
0	0	5.18721	-5.18721
0	0	5.18721	-5.18721
0	0	5.18721	-5.18721
0	0	5.18721	-5.18721
0	0	5.18721	-5.18721
0	0	5.18721	-5.18721
0	0	5.18721	-5.18721
0	0	5.18721	-5.18721
0	0	5.18721	-5.18721
0	0	5.18721	-5.18721
0	0	5.18721	-5.18721
0	0	5.18721	-5.18721
0	0	5.18721	-5.18721
0	0	5.18721	-5.18721
0	0	5.18721	-5.18721
0	0	5.18721	-5.18721
0	0	5.18721	-5.18721
0	0	5.18721	-5.18721
0	0	5.18721	-5.18721
0	0	5.18721	-5.18721
0	0	5.18721	-5.18721
0	0	5.18721	-5.18721
0	0	5.18721	-5.18721
0	0	5.18721	-5.18721
0	0	5.18721	-5.18721
0	0	5.18721	-5.18721
0	0	5.18721	-5.18721
0	0	5.18721	-5.18721
0	0	5.18721	-5.18721
0	0	5.18721	-5.18721
0	0	5.18721	-5.18721
0	0	5.18721	-5.18721
0	0	5.18721	-5.18721
0	0	5.18721	-5.18721
0	0	5.18721	-5.18721
0	0	5.18721	-5.18721
0	0	5.18721	-5.18721
0	0	5.18721	-5.18721
0	0	5.18721	-5.18721
0	0	5.18721	-5.18721
0	0	5.18721	-5.18721
0	0	5.18721	-5.18721
0	0	5.18721	-5.18721
0	0	5.18721	-5.18721
0	0	5.18721	-5.18721
0	0	5.18721	-5.18721
0	0	5.18721	-5.18721
0	0	5.18721	-5.18721
0	0	5.18721	-5.18721
0	0	5.18721	-5.18721
0	0	5.18721	-5.18721
0	0	5.18721	-5.18721
0	0	5.18721	-5.18721
0	0	5.18721	-5.18721
0	0	5.18721	-5.18721
0	0	5.18721	-5.18721
0	0	5.18721	-5.18721
0	0	5.18721	-5.18721
0	0	5.18721	-5.18721
0	0	5.18721	-5.18721
0	0	5.18721	-5.18721
0	0	5.18721	-5.18721
0	0	5.18721	-5.18721
0	0	5.18721	-5.18721
0	0	5.18721	-5.18721
0	0	5.18721	-5.18721
0	0	5.18721	-5.18721
0	0	5.18721	-5.18721
0	0	5.18721	-5.18721
0	0	5.18721	-5.18721
0	0	5.18721	-5.18721
0	0	5.18721	-5.18721
0	0	5.18721	-5.18721
0	0	5.18721	-5.18721
0	0	5.18721	-5.18721
0	0	5.18721	-5.18721
0	0	5.18721	-5.18721
0	0	5.18721	-5.18721
0	0	5.18721	-5.18721
0	0	5.18721	-5.18721
0	0	5.18721	-5.18721
0	0	5.18721	-5.18721
0	0	5.18721	-5.18721
0	0	5.18721	-5.18721
0	0	5.18721	-5.18721
0	0	5.18721	-5.18721
0	0	5.18721	-5.18721
0	0	5.18721	-5.18721
0	0	5.18721	-5.18721
0	0	5.18721	-5.18721
0	0	5.18721	-5.18721
0	0	5.18721	-5.18721
0	0	5.18721	-5.18721
0	0	5.18721	-5.18721
0	0	5.18721	-5.18721
0	0	5.18721	-5.18721
0	0	5.18721	-5.18721
0	0	5.18721	-5.18721
0	0	5.18721	-5.18721
0	0	5.18721	-5.18721
0	0	5.18721	-5.18721
0	0	5.18721	-5.18721
0	0	5.18721	-5.18721
0	0	5.18721	-5.18721
0	0	5.18721	-5.18721
0	0	5.18721	-5.18721
0	0	5.18721	-5.18721
0	0	5.18721	-5.18721
0	0	5.18721	-5.18721
0	0	5.18721	-5.18721
0	0	5.18721	-5.18721
0	0	5.18721	-5.18721
0	0	5.18721	-5.18721
0	0	5.18721	-5.18721
0	0	5.18721	-5.18721
0	0	5.18721	-5.18721
0	0	5.18721	-5.18721
0	0	5.18721	-5.18721
0	0	5.18721	-5.18721
0	0	5.18721	-5.18721
0	0	5.18721	-5.18721
0	0	5.18721	-5.18721
0	0	5.18721	-5.18721
0	0	5.18721	-5.18721
0	0	5.18721	-5.18721
0	0	5.18721	-5.18721
0	0	5.18721	-5.18721
0	0	5.18721	-5.18721
0	0	5.18721	-5.18721
0	0	5.18721	-5.18721
0	0	5.18721	-5.18721
0	0	5.18721	-5.18721
0	0	5.18721	-5.18721
0	0	5.18721	-5.18721
0	0	5.18721	-5.18721
0	0	5.18721	-5.18721
0	0	5.18721	-5.18721
0	0	5.18721	-5.18721
0	0	5.18721	-5.18721
0	0	5.18721	-5.18721
0	0	5.18721	-5.18721
0	0	5.18721	-5.18721
0	0	5.18721	-5.18721
0	0	5.18721	-5.18721
0	0	5.18721	-5.18721
0	0	5.18721	-5.18721
0	0	5.18721	-5.18721
0	0	5.18721	-5.18721
0	0	5.18721	-5.18721
0	0	5.18721	-5.18721
0	0	5.18721	-5.18721
0	0	5.18721	-5.18721
0	0	5.18721	-5.18721
0	0	5.18721	-5.18721
0	0	5.18721	-5.18721
0	0	5.18721	-5.18721
0	0	5.18721	-5.18721
0	0	5.18721	-5.18721
0	0	5.18721	-5.18721
0	0	5.18721	-5.18721
0	0	5.18721	-5.18721
0	0	5.18721	-5.18721
0	0	5.18721	-5.18721
0	0	5.18721	-5.18721
0	0	5.18721	-5.18721
0	0	5.18721	-5.18721
0	0	5.18721	-5.18721
0	0	5.18721	-5.18721
0	0	5.18721	-5.18721
0	0	5.18721	-5.18721
0	0	5.18721	-5.18721
0	0	5.18721	-5.18721
0	0	5.18721	-5.18721
0	0	5.18721	-5.18721
0	0	5.18721	-5.18721
0	0	5.18721	-5.18721
0	0	5.18721	-5.18721
0	0	5.18721	-5.18721
0	0	5.18721	-5.18721
0	0	5.18721	-5.18721
0	0	5.18721	-5.18721
0	0	5.18721	-5.18721
0	0	5.18721	-5.18721
0	0	5.18721	-5.18721
0	0	5.18721	-5.18721
0	0	5.18721	-5.18721
0	0	5.18721	-5.18721
0	0	5.18721	-5.18721
0	0	5.18721	-5.18721
0	0	5.18721	-5.18721
0	0	5.18721	-5.18721
0	0	5.18721	-5.18721
0	0	5.18721	-5.18721
0	0	5.18721	-5.18721
0	0	5.18721	-5.18721
0	0	5.18721	-5.18721
0	0	5.18721	-5.18721
0	0	5.18721	-5.18721
0	0	5.18721	-5.18721
0	0	5.18721	-5.18721
0	0	5.18721	-5.18721
0	0	5.18721	-5.18721
0	0	5.18721	-5.18721
0	0	5.18721	-5.18721
0	0	5.18721	-5.18721
0	0	5.18721	-5.18721
0	0	5.18721	-5.18721
0	0	5.18721	-5.18721
0	0	5.18721	-5.18721
0	0	5.18721	-5.18721
0	0	5.18721	-5.18721
0	0	5.18721	-5.18721
0	0	5.18721	-5.18721
0	0	5.18721	-5.18721
0	0	5.18721	-5.18721
0	0	5.18721	-5.18721
0	0	5.18721	-5.18721
0	0	5.18721	-5.18721
0	0	5.18721	-5.18721
0	0	5.18721	-5.18721
0	0	5.18721	-5.18721
0	0	5.18721	-5.18721
0	0	5.18721	-5.18721
0	0	5.18721	-5.18721
0	0	5.18721	-5.18721
0	0	5.18721	-5.18721
0	0	5.18721	-5.18721
0	0	5.18721	-5.18721
0	0	5.18721	-5.18721
0	0	5.18721	-5.18721
0	0	5.18721	-5.18721
0	0	5.18721	-5.18721
0	0	5.18721	-5.18721
0	0	5.18721	-5.18721
0	0	5.18721	-5.18721
0	0	5.18721	-5.18721
0	0	5.18721	-5.18721
0	0	5.18721	-5.18721
0	0	5.18721	-5.18721
0	0	5.18721	-5.18721
0	0	5.18721	-5.18721
0	0	5.18721	-5.18721
0	0	5.18721	-5.18721
0	0	5.18721	-5.18721
0	0	5.18721	-5.18721
0	0	5.18721	-5.18721
0	0	5.18721	-5.18721
0	0	5.18721	-5.18721
0	0	5.18721	-5.18721
0	0	5.18721	-5.18721
0	0	5.18721	-5.18721
0	0	5.18721	-5.18721
0	0	5.18721	-5.18721
0	0	5.18721	-5.18721
0	0	5.18721	-5.18721
0	0	5.18721	-5.18721
0	0	5.18721	-5.18721
0	0	5.18721	-5.18721
0	0	5.18721	-5.18721
0	0	5.18721	-5.18721
0	0	5.18721	-5.18721
0	0	5.18721	-5.18721
0	0	5.18721	-5.18721
0	0	5.18721	-5.18721
0	0	5.18721	-5.18721
0	0	5.18721	-5.18721
0	0	5.18721	-5.18721
0	0	5.18721	-5.18721
0	0	5.18721	-5.18721
0	0	5.18721	-5.18721
0	0	5.18721	-5.18721
0	0	5.18721	-5.18721
0	0	5.18721	-5.18721
0	0	5.18721	-5.18721
0	0	5.18721	-5.18721
0	0	5.18721	-5.18721
0	0	5.18721	-5.18721
0	0	5.18721	-5.18721
0	0	5.18721	-5.18721
0	0	5.18721	-5.18721
0	0	5.18721	-5.18721
0	0	5.18721	-5.18721
0	0	5.18721	-5.18721
0	0	5.18721	-5.18721
0	0	5.18721	-5.18721
0	0	5.18721	-5.18721
0	0	5.18721	-5.18721
0	0	5.18721	-5.18721
0	0	5.18721	-5.18721
0	0	5.18721	-5.18721
0	0	5.18721	-5.18721
0	0	5.18721	-5.18721
0	0	5.18721	-5.18721
0	0	5.18721	-5.18721
0	0	5.18721	-5.18721
0	0	5.18721	-5.18721
0	0	5.18721	-5.18721
0	0	5.18721	-5.18721
0	0	5.18721	-5.18721
0	0	5.18721	-5.18721
0	0	5.18721	-5.18721
0	0	5.18721	-5.18721
0	0	5.18721	-5.18721
0	0	5.18721	-5.18721
0	0	5.18721	-5.18721
0	0	5.18721	-5.18721
0	0	5.18721	-5.18721
0	0	5.18721	-5.18721
0	0	5.18721	-5.18721
0	0	5.18721	-5.18721
0	0	5.18721	-5.18721
0	0	5.18721	-5.18721
0	0	5.18721	-5.18721
0	0	5.18721	-5.18721
0	0	5.18721	-5.18721
0	0	5.18721	-5.18721
0	0	5.18721	-5.18721
0	0	5.18721	-5.18721
0	0	5.18721	-5.18721
0	0	5.18721	-5.18721
0	0	5.18721	-5.18721
0	0	5.18721	-5.18721
0	0	5.18721	-5.18721
0	0	5.18721	-5.18721
0	0	5.18721	-5.18721
0	0	5.18721	-5.18721
0	0	5.18721	-5.18721
0	0	5.18721	-5.18721
0	0	5.18721	-5.18721
0	0	5.18721	-5.18721
0	0	5.18721	-5.18721
0	0	5.18721	-5.18721
0	0	5.18721	-5.18721
0	0	5.18721	-5.18721
0	0	5.18721	-5.18721
0	0	5.18721	-5.18721
0	0	5.18721	-5.18721
0	0	5.18721	-5.18721
0	0	5.18721	-5.18721
0	0	5.18721	-5.18721
0	0	5.18721	-5.18721
0	0	5.18721	-5.18721
0	0	5.18721	-5.18721
0	0	5.18721	-5.18721
0	0	5.18721	-5.18721
0	0	5.18721	-5.18721
0	0	5.18721	-5.18721
0	0	5.18721	-5.18721
0	0	5.18721	-5.18721
0	0	5.18721	-5.18721
0	0	5.18721	-5.18721
0	0	5.18721	-5.18721
0	0	5.18721	-5.18721
0	0	5.18721	-5.18721
0	0	5.18721	-5.18721
0	0	5.18721	-5.18721
0	0	5.18721	-5.18721
0	0	5.18721	-5.18721
0	0	5.18721	-5.18721
0	0	5.18721	-5.18721
0	0	5.18721	-5.18721
0	0	5.18721	-5.18721
0	0	5.18721	-5.18721
0	0	5.18721	-5.18721
0	0	5.18721	-5.18721
0	0	5.18721	-5.18721
0	0	5.18721	-5.18721
0	0	5.18721	-5.18721
0	0	5.18721	-5.18721
0	0	5.18721	-5.18721
0	0	5.18721	-5.18721
0	0	5.18721	-5.18721
0	0	5.18721	-5.18721
0	0	5.18721	-5.18721
0	0	5.18721	-5.18721
0	0	5.18721	-5.18721
0	0	5.18721	-5.18721
0	0	5.18721	-5.18721
0	0	5.18721	-5.18721
0	0	5.18721	-5.18721
0	0	5.18721	-5.18721
0	0	5.18721	-5.18721
0	0	5.18721	-5.18721
0	0	5.18721	-5.18721
0	0	5.18721	-5.18721
0	0	5.18721	-5.18721
0	0	5.18721	-5.18721
0	0	5.18721	-5.18721
0	0	5.18721	-5.18721
0	0	5.18721	-5.18721
0	0	5.18721	-5.18721
0	0	5.18721	-5.18721
0	0	5.18721	-5.18721
0	0	5.18721	-5.18721
0	0	5.18721	-5.18721
0	0	5.18721	-5.18721
0	0	5.18721	-5.18721
0	0	5.18721	-5.18721
0	0	5.18721	-5.18721
0	0	5.18721	-5.18721
0	0	5.18721	-5.18721
0	0	5.18721	-5.18721
0	0	5.18721	-5.18721
0	0	5.18721	-5.18721
0	0	5.18721	-5.18721
0	0	5.18721	-5.18721
0	0	5.18721	-5.18721
0	0	5.18721	-5.18721
0	0	5.18721	-5.18721
0	0	5.18721	-5.18721
0	0	5.18721	-5.18721
0	0	5.18721	-5.18721
0	0	5.18721	-5.18721
0	0	5.18721	-5.18721
0	0	5.18721	-5.18721
0	0	5.18721	-5.18721
0	0	5.18721	-5.18721
0	0	5.18721	-5.18721
0	0	5.18721	-5.18721
0	0	5.18721	-5.18721
0	0	5.18721	-5.18721
0	0	5.18721	-5.18721
0	0	5.18721	-5.18721
0	0	5.18721	-5.18721
0	0	5.18721	-5.18721
0	0	5.18721	-5.18721
0	0	5.18721	-5.18721
0	0	5.18721	-5.18721
0	0	5.18721	-5.18721
0	0	5.18721	-5.18721
0	0	5.18721	-5.18721
0	0	5.18721	-5.18721
0	0	5.18721	-5.18721
0	0	5.18721	-5.18721
0	0	5.18721	-5.18721
0	0	5.18721	-5.18721
0	0	5.18721	-5.18721
0	0	5.18721	-5.18721
0	0	5.18721	-5.18721
0	0	5.18721	-5.18721
0	0	5.18721	-5.18721
0	0	5.18721	-5.18721
0	0	5.18721	-5.18721
0	0	5.18721	-5.18721
0	0	5.18721	-5.18721
0	0	5.18721	-5.18721
0	0	5.18721	-5.18721
0	0	5.18721	-5.18721
0	0	5.18721	-5.18721
0	0	5.18721	-5.18721
0	0	5.18721	-5.18721
0	0	5.18721	-5.18721
0	0	5.18721	-5.18721
0	0	5.18721	-5.18721
0	0	5.18721	-5.18721
0	0	5.18721	-5.18721
0	0	5.18721	-5.18721
0	0	5.18721	-5.18721
0	0	5.18721	-5.18721
0	0	5.18721	-5.18721
0	0	5.18721	-5.18721
0	0	5.18721	-5.18721
0	0	5.18721	-5.18721
0	0	5.18721	-5.18721
0	0	5.18721	-5.18721
0	0	5.18721	-5.18721
0	0	5.18721	-5.18721
0	0	5.18721	-5.18721
0	0	5.18721	-5.18721
0	0	5.18721	-5.18721
0	0	5.18721	-5.18721
0	0	5.18721	-5.18721
0	0	5.18721	-5.18721
0	0	5.18721	-5.18721
0	0	5.18721	-5.18721
0	0	5.18721	-5.18721
0	0	5.18721	-5.18721
0	0	5.18721	-5.18721
0	0	5.18721	-5.18721
0	0	5.18721	-5.18721
0	0	5.18721	-5.18721
0	0	5.18721	-5.18721
0	0	5.18721	-5.18721
0	0	5.18721	-5.18721
0	0	5.18721	-5.18721
0	0	5.18721	-5.18721
0	0	5.18721	-5.18721
0	0	5.18721	-5.18721
0	0	5.18721	-5.18721
0	0	5.18721	-5.18721
0	0	5.18721	-5.18721
0	0	5.18721	-5.18721
0	0	5.18721	-5.18721
0	0	5.18721	-5.18721
0	0	5.18721	-5.18721
0	0	5.18721	-5.18721
0	0	5.18721	-5.18721
0	0	5.18721	-5.18721
0	0	5.18721	-5.18721
0	0	5.18721	-5.18721
0	0	5.18721	-5.18721
0	0	5.18721	-5.18721
0	0	5.18721	-5.18721
0	0	5.18721	-5.18721
0	0	5.18721	-5.18721
0	0	5.18721	-5.18721
0	0	5.18721	-5.18721
0	0	5.18721	-5.18721
0	0	5.18721	-5.18721
0	0	5.18721	-5.18721
0	0	5.18721	-5.18721
0	0	5.18721	-5.18721
0	0	5.18721	-5.18721
0	0	5.18721	-5.18721
0	0	5.18721	-5.18721
0	0	5.18721	-5.18721
0	0	5.18721	-5.18721
0	0	5.18721	-5.18721
0	0	5.18721	-5.18721
0	0	5.18721	-5.18721
0	0	5.18721	-5.18721
0	0	5.18721	-5.18721
0	0	5.18721	-5.18721
0	0	5.18721	-5.18721
0	0	5.18721	-5.18721
0	0	5.18721	-5.18721
0	0	5.18721	-5.18721
0	0	5.18721	-5.18721
0	0	5.18721	-5.18721
0	0	5.18721	-5.18721
0	0	5.18721	-5.18721
0	0	5.18721	-5.18721
0	0	5.18721	-5.18721
0	0	5.18721	-5.18721
0	0	5.18721	-5.18721
0	0	5.18721	-5.18721
0	0	5.18721	-5.18721
0	0	5.18721	-5.18721
0	0	5.18721	-5.18721
0	0	5.18721	-5.18721
0	0	5.18721	-5.18721
0	0	5.18721	-5.18721
0	0	5.18721	-5.18721
0	0	5.18721	-5.18721
0	0	5.18721	-5.18721
0	0	5.18721	-5.18721
0	0	5.18721	-5.18721
0	0	5.18721	-5.18721
0	0	5.18721	-5.18721
0	0	5.18721	-5.18721
0	0	5.18721	-5.18721
0	0	5.18721	-5.18721
0	0	5.18721	-5.18721
0	0	5.18721	-5.18721
0	0	5.18721	-5.18721
0	0	5.18721	-5.18721
0	0	5.18721	-5.18721
0	0	5.18721	-5.18721
0	0	5.18721	-5.18721
0	0	5.18721	-5.18721
0	0	5.18721	-5.18721
0	0	5.18721	-5.18721
0	0	5.18721	-5.18721
0	0	5.18721	-5.18721
0	0	5.18721	-5.18721
0	0	5.18721	-5.18721
0	0	5.18721	-5.18721
0	0	5.18721	-5.18721
0	0	5.18721	-5.18721
0	0	5.18721	-5.18721
0	0	5.18721	-5.18721
0	0	5.18721	-5.18721
0	0	5.18721	-5.18721
0	0	5.18721	-5.18721
0	0	5.18721	-5.18721
0	0	5.18721	-5.18721
0	0	5.18721	-5.18721
0	0	5.18721	-5.18721
0	0	5.18721	-5.18721
0	0	5.18721	-5.18721
0	0	5.18721	-5.18721
0	0	5.18721	-5.18721
0	0	5.18721	-5.18721
0	0	5.18721	-5.18721
0	0	5.18721	-5.18721
0	0	5.18721	-5.18721
0	0	5.18721	-5.18721
0	0	5.18721	-5.18721
0	0	5.18721	-5.18721
0	0	5.18721	-5.18721
0	0	5.18721	-5.18721
0	0	5.18721	-5.18721
0	0	5.18721	-5.18721
0	0	5.18721	-5.18721
0	0	5.18721	-5.18721
0	0	5.18721	-5.18721
0	0	5.18721	-5.18721
0	0	5.18721	-5.18721
0	0	5.18721	-5.18721
0	0	5.18721	-5.18721
0	0	5.18721	-5.18721
0	0	5.18721	-5.18721
0	0	5.18721	-5.18721
0	0	5.18721	-5.18721
0	0	5.18721	-5.18721
0	0	5.18721	-5.18721
0	0	5.18721	-5.18721
0	0	5.18721	-5.18721
0	0	5.18721	-5.18721
0	0	5.18721	-5.18721
0	0	5.18721	-5.18721
0	0	5.18721	-5.18721
0	0	5.18721	-5.18721
0	0	5.18721	-5.18721
0	0	5.18721	-5.18721
0	0	5.18721	-5.18721
0	0	5.18721	-5.18721
0	0	5.18721	-5.18721
0	0	5.18721	-5.18721
0	0	5.18721	-5.18721
0	0	5.18721	-5.18721
0	0	5.18721	-5.18721
0	0	5.18721	-5.18721
0	0	5.18721	-5.18721
0	0	5.18721	-5.18721
0	0	5.18721	-5.18721
0	0	5.18721	-5.18721
0	0	5.18721	-5.18721
0	0	5.18721	-5.18721
0	0	5.18721	-5.18721
0	0	5.18721	-5.18721
0	0	5.18721	-5.18721
0	0	5.18721	-5.18721
0	0	5.18721	-5.18721
0	0	5.18721	-5.18721
0	0	5.18721	-5.18721
0	0	5.18721	-5.18721
0	0	5.18721	-5.18721
0	0	5.18721	-5.18721
0	0	5.18721	-5.18721
0	0	5.18721	-5.18721
0	0	5.18721	-5.18721
0	0	5.18721	-5.18721
0	0	5.18721	-5.18721
0	0	5.18721	-5.18721
0	0	5.18721	-5.18721
0	0	5.18721	-5.18721
0	0	5.18721	-5.18721
0	0	5.18721	-5.18721
0	0	5.18721	-5.18721
0	0	5.18721	-5.18721
0	0	5.18721	-5.18721
0	0	5.18721	-5.18721
0	0	5.18721	-5.18721
0	0	5.18721	-5.18721
0	0	5.18721	-5.18721
0	0	5.18721	-5.18721
0	0	5.18721	-5.18721
0	0	5.18721	-5.18721
0	0	5.18721	-5.18721
0	0	5.18721	-5.18721
0	0	5.18721	-5.18721
0	0	5.18721	-5.18721
0	0	5.18721	-5.18721
0	0	5.18721	-5.18721
0	0	5.18721	-5.18721
0	0	5.18721	-5.18721
0	0	5.18721	-5.18721
0	0	5.18721	-5.18721
0	0	5.18721	-5.18721
0	0	5.18721	-5.18721
0	0	5.18721	-5.18721
0	0	5.18721	-5.18721
0	0	5.18721	-5.18721
0	0	5.18721	-5.18721
0	0	5.18721	-5.18721
0	0	5.18721	-5.18721
0	0	5.18721	-5.18721
0	0	5.18721	-5.18721
0	0	5.18721	-5.18721
0	0	5.18721	-5.18721
0	0	5.18721	-5.18721
0	0	5.18721	-5.18721
0	0	5.18721	-5.18721
0	0	5.18721	-5.18721
0	0	5.18721	-5.18721
0	0	5.18721	-5.18721
0	0	5.18721	-5.18721
0	0	5.18721	-5.18721
0	0	5.18721	-5.18721
0	0	5.18721	-5.18721
0	0	5.18721	-5.18721
0	0	5.18721	-5.18721
0	0	5.18721	-5.18721
0	0	5.18721	-5.18721
0	0	5.18721	-5.18721
0	0	5.18721	-5.18721
0	0	5.18721	-5.18721
0	0	5.18721	-5.18721
0	0	5.18721	-5.18721
0	0	5.18721	-5.18721
0	0	5.18721	-5.18721
0	0	5.18721	-5.18721
0	0	5.18721	-5.18721
0	0	5.18721	-5.18721
0	0	5.18721	-5.18721
0	0	5.18721	-5.18721
0	0	5.18721	-5.18721
0	0	5.18721	-5.18721
0	0	5.18721	-5.18721
0	0	5.18721	-5.18721
0	0	5.18721	-5.18721
0	0	5.18721	-5.18721
0	0	5.18721	-5.18721
0	0	5.18721	-5.18721
0	0	5.18721	-5.18721
0	0	5.18721	-5.18721
0	0	5.18721	-5.18721
0	0	5.18721	-5.18721
0	0	5.18721	-5.18721
0	0	5.18721	-5.18721
0	0	5.18721	-5.18721
0	0	5.18721	-5.18721
0	0	5.18721	-5.18721
0	0	5.18721	-5.18721
0	0	5.18721	-5.18721
0	0	5.18721	-5.18721
0	0	5.18721	-5.18721
0	0	5.18721	-5.18721
0	0	5.18721	-5.18721
0	0	5.18721	-5.18721
0	0	5.18721	-5.18721
0	0	5.18721	-5.18721
0	0	5.18721	-5.18721
0	0	5.18721	-5.18721
0	0	5.18721	-5.18721
0	0	5.18721	-5.18721
0	0	5.18721	-5.18721
0	0	5.18721	-5.18721
0	0	5.18721	-5.18721
0	0	5.18721	-5.18721
0	0	5.18721	-5.18721
0	0	5.18721	-5.18721
0	0	5.18721	-5.18721
0	0	5.18721	-5.18721
0	0	5.18721	-5.18721
0	0	5.18721	-5.18721
0	0	5.18721	-5.18721
0	0	5.18721	-5.18721
0	0	5.18721	-5.18721
0	0	5.18721	-5.18721
0	0	5.18721	-5.18721
0	0	5.18721	-5.18721
0	0	5.18721	-5.18721
0	0	5.18721	-5.18721
0	0	5.18721	-5.18721
0	0	5.18721	-5.18721
0	0	5.18721	-5.18721
0	0	5.18721	-5.18721
0	0	5.18721	-5.18721
0	0	5.18721	-5.18721
0	0	5.18721	-5.18721
0	0	5.18721	-5.18721
0	0	5.18721	-5.18721
0	0	5.18721	-5.18721
0	0	5.18721	-5.18721
0	0	5.18721	-5.18721
0	0	5.18721	-5.18721
0	0	5.18721	-5.18721
0	0	5.18721	-5.18721
0	0	5.18721	-5.18721
0	0	5.18721	-5.18721
0	0	5.18721	-5.18721
0	0	5.18721	-5.18721
0	0	5.18721	-5.18721
0	0	5.18721	-5.18721
0	0	5.18721	-5.18721
0	0	5.18721	-5.18721
0	0	5.18721	-5.18721
0	0	5.18721	-5.18721
0	0	5.18721	-5.18721
0	0	5.18721	-5.18721
0	0	5.18721	-5.18721
0	0	5.18721	-5.18721
0	0	5.18721	-5.18721
0	0	5.18721	-5.18721
0	0	5.18721	-5.18721
0	0	5.18721	-5.18721
0	0	5.18721	-5.18721
0	0	5.18721	-5.18721
0	0	5.18721	-5.18721
0	0	5.18721	-5.18721
0	0	5.18721	-5.18721
0	0	5.18721	-5.18721
0	0	5.18721	-5.18721
0	0	5.18721	-5.18721
0	0	5.18721	-5.18721
0	0	5.18721	-5.18721
0	0	5.18721	-5.18721
0	0	5.18721	-5.18721
0	0	5.18721	-5.18721
0	0	5.18721	-5.18721
0	0	5.18721	-5.18721
0	0	5.18721	-5.18721
0	0	5.18721	-5.18721
0	0	5.18721	-5.18721
0	0	5.18721	-5.18721
0	0	5.18721	-5.18721
0	0	5.18721	-5.18721
0	0	5.18721	-5.18721
0	0	5.18721	-5.18721
0	0	5.18721	-5.18721
0	0	5.18721	-5.18721
0	0	5.18721	-5.18721
0	0	5.18721	-5.18721
0	0	5.18721	-5.18721
0	0	5.18721	-5.18721
0	0	5.18721	-5.18721
0	0	5.18721	-5.18721
0	0	5.18721	-5.18721
0	0	5.18721	-5.18721
0	0	5.18721	-5.18721
0	0	5.18721	-5.18721
0	0	5.18721	-5.18721
0	0	5.18721	-5.18721
0	0	5.18721	-5.18721
0	0	5.18721	-5.18721
0	0	5.18721	-5.18721
0	0	5.18721	-5.18721
0	0	5.18721	-5.18721
0	0	5.18721	-5.18721
0	0	5.18721	-5.18721
0	0	5.18721	-5.18721
0	0	5.18721	-5.18721
0	0	5.18721	-5.18721
0	0	5.18721	-5.18721
0	0	5.18721	-5.18721
0	0	5.18721	-5.18721
0	0	5.18721	-5.18721
0	0	5.18721	-5.18721
0	0	5.18721	-5.18721
0	0	5.18721	-5.18721
0	0	5.18721	-5.18721
0	0	5.18721	-5.18721
0	0	5.18721	-5.18721
0	0	5.18721	-5.18721
0	0	5.18721	-5.18721
0	0	5.18721	-5.18721
0	0	5.18721	-5.18721
0	0	5.18721	-5.18721
0	0	5.18721	-5.18721
0	0	5.18721	-5.18721
0	0	5.18721	-5.18721
0	0	5.18721	-5.18721
0	0	5.18721	-5.18721
0	0	5.18721	-5.18721
0	0	5.18721	-5.18721
0	0	5.18721	-5.18721
0	0	5.18721	-5.18721
0	0	5.18721	-5.18721
0	0	5.18721	-5.18721
0	0	5.18721	-5.18721
0	0	5.18721	-5.18721
0	0	5.18721	-5.18721
0	0	5.18721	-5.18721
0	0	5.18721	-5.18721
0	0	5.18721	-5.18721
0	0	5.18721	-5.18721
0	0	5.18721	-5.18721
0	0	5.18721	-5.18721
0	0	5.18721	-5.18721
0	0	5.18721	-5.18721
0	0	5.18721	-5.18721
0	0	5.18721	-5.18721
0	0	5.18721	-5.18721
0	0	5.18721	-5.18721
0	0	5.18721	-5.18721
0	0	5.18721	-5.18721
0	0	5.18721	-5.18721
0	0	5.18721	-5.18721
0	0	5.18721	-5.18721
0	0	5.18721	-5.18721
0	0	5.18721	-5.18721
0	0	5.18721	-5.18721
0	0	5.18721	-5.18721
0	0	5.18721	-5.18721
0	0	5.18721	-5.18721
0	0	5.18721	-5.18721
0	0	5.18721	-5.18721
0	0	5.18721	-5.18721
0	0	5.18721	-5.18721
0	0	5.18721	-5.18721
0	0	5.18721	-5.18721
0	0	5.18721	-5.18721
0	0	5.18721	-5.18721
0	0	5.18721	-5.18721
0	0	5.18721	-5.18721
0	0	5.18721	-5.18721
0	0	5.18721	-5.18721
0	0	5.18721	-5.18721
0	0	5.18721	-5.18721
0	0	5.18721	-5.18721
0	0	5.18721	-5.18721
0	0	5.18721	-5.18721
0	0	5.18721	-5.18721
0	0	5.18721	-5.18721
0	0	5.18721	-5.18721
0	0	5.18721	-5.18721
0	0	5.18721	-5.18721
0	0	5.18721	-5.18721
0	0	5.18721	-5.18721
0	0	5.18721	-5.18721
0	0	5.18721	-5.18721
0	0	5.18721	-5.18721
0	0	5.18721	-5.18721
0	0	5.18721	-5.18721
0	0	5.18721	-5.18721
0	0	5.18721	-5.18721
0	0	5.18721	-5.18721
0	0	5.18721	-5.18721
0	0	5.18721	-5.18721
0	0	5.18721	-5.18721
0	0	5.18721	-5.18721
0	0	5.18721	-5.18721
0	0	5.18721	-5.18721
0	0	5.18721	-5.18721
0	0	5.18721	-5.18721
0	0	5.18721	-5.18721
0	0	5.18721	-5.18721
0	0	5.18721	-5.18721
0	0	5.18721	-5.18721
0	0	5.18721	-5.18721
0	0	5.18721	-5.18721
0	0	5.18721	-5.18721
0	0	5.18721	-5.18721
0	0	5.18721	-5.18721
0	0	5.18721	-5.18721
0	0	5.18721	-5.18721
0	0	5.18721	-5.18721
0	0	5.18721	-5.18721
0	0	5.18721	-5.18721
0	0	5.18721	-5.18721
0	0	5.18721	-5.18721
0	0	5.18721	-5.18721
0	0	5.18721	-5.18721
0	0	5.18721	-5.18721
0	0	5.18721	-5.18721
0	0	5.18721	-5.18721
0	0	5.18721	-5.18721
0	0	5.18721	-5.18721
0	0	5.18721	-5.18721
0	0	5.18721	-5.18721
0	0	5.18721	-5.18721
0	0	5.18721	-5.18721
0	0	5.18721	-5.18721
0	0	5.18721	-5.18721
0	0	5.18721	-5.18721
0	0	5.18721	-5.18721
0	0	5.18721	-5.18721
0	0	5.18721	-5.18721
0	0	5.18721	-5.18721
0	0	5.18721	-5.18721
0	0	5.18721	-5.18721
0	0	5.18721	-5.18721
0	0	5.18721	-5.18721
0	0	5.18721	-5.18721
0	0	5.18721	-5.18721
0	0	5.18721	-5.18721
0	0	5.18721	-5.18721
0	0	5.18721	-5.18721
0	0	5.18721	-5.18721
0	0	5.18721	-5.18721
0	0	5.18721	-5.18721
0	0	5.18721	-5.18721
0	0	5.18721	-5.18721
0	0	5.18721	-5.18721
0	0	5.18721	-5.18721
0	0	5.18721	-5.18721
0	0	5.18721	-5.18721
0	0	5.18721	-5.18721
0	0	5.18721	-5.18721
0	0	5.18721	-5.18721
0	0	5.18721	-5.18721
0	0	5.18721	-5.18721
0	0	5.18721	-5.18721
0	0	5.18721	-5.18721
0	0	5.18721	-5.18721
0	0	5.18721	-5.18721
0	0	5.18721	-5.18721
0	0	5.18721	-5.18721
0	0	5.18721	-5.18721
0	0	5.18721	-5.18721
0	0	5.18721	-5.18721
0	0	5.18721	-5.18721
0	0	5.18721	-5.18721
0	0	5.18721	-5.18721
0	0	5.18721	-5.18721
0	0	5.18721	-5.18721
0	0	5.18721	-5.18721
0	0	5.18721	-5.18721
0	0	5.18721	-5.18721
0	0	5.18721	-5.18721
0	0	5.18721	-5.18721
0	0	5.18721	-5.18721
0	0	5.18721	-5.18721
0	0	5.18721	-5.18721
0	0	5.18721	-5.18721
0	0	5.18721	-5.18721
0	0	5.18721	-5.18721
0	0	5.18721	-5.18721
0	0	5.18721	-5.18721
0	0	5.18721	-5.18721
0	0	5.18721	-5.18721
0	0	5.18721	-5.18721
0	0	5.18721	-5.18721
0	0	5.18721	-5.18721
0	0	5.18721	-5.18721
0	0	5.18721	-5.18721
0	0	5.18721	-5.18721
0	0	5.18721	-5.18721
0	0	5.18721	-5.18721
0	0	5.18721	-5.18721
0	0	5.18721	-5.18721
0	0	5.18721	-5.18721
0	0	5.18721	-5.18721
0	0	5.18721	-5.18721
0	0	5.18721	-5.18721
0	0	5.18721	-5.18721
0	0	5.18721	-5.18721
0	0	5.18721	-5.18721
0	0	5.18721	-5.18721
0	0	5.18721	-5.18721
0	0	5.18721	-5.18721
0	0	5.18721	-5.18721
0	0	5.18721	-5.18721
0	0	5.18721	-5.18721
0	0	5.18721	-5.18721
0	0	5.18721	-5.18721
0	0	5.18721	-5.18721
0	0	5.18721	-5.18721
0	0	5.18721	-5.18721
0	0	5.18721	-5.18721
0	0	5.18721	-5.18721
0	0	5.18721	-5.18721
0	0	5.18721	-5.18721
0	0	5.18721	-5.18721
0	0	5.18721	-5.18721
0	0	5.18721	-5.18721
0	0	5.18721	-5.18721
0	0	5.18721	-5.18721
0	0	5.18721	-5.18721
0	0	5.18721	-5.18721
0	0	5.18721	-5.18721
0	0	5.18721	-5.18721
0	0	5.18721	-5.18721
0	0	5.18721	-5.18721
0	0	5.18721	-5.18721
0	0	5.18721	-5.18721
0	0	5.18721	-5.18721
0	0	5.18721	-5.18721
0	0	5.18721	-5.18721
0	0	5.18721	-5.18721
0	0	5.18721	-5.18721
0	0	5.18721	-5.18721
0	0	5.18721	-5.18721
0	0	5.18721	-5.18721
0	0	5.18721	-5.18721
0	0	5.18721	-5.18721
0	0	5.18721	-5.18721
0	0	5.18721	-5.18721
0	0	5.18721	-5.18721
0	0	5.18721	-5.18721
0	0	5.18721	-5.18721
0	0	5.18721	-5.18721
0	0	5.18721	-5.18721
0	0	5.18721	-5.18721
0	0	5.18721	-5.18721
0	0	5.18721	-5.18721
0	0	5.18721	-5.18721
0	0	5.18721	-5.18721
0	0	5.18721	-5.18721
0	0	5.18721	-5.18721
0	0	5.18721	-5.18721
1	0	7.05077	-7.05077
1	0	7.05077	-7.05077
1	0	7.05077	-7.05077
1	0	7.05077	-7.05077
2	0	8.91433	-8.91433
2	0	8.91433	-8.91433
2	0	8.91433	-8.91433
2	0	8.91433	-8.91433
3	1	10.7779	-9.77789
3	2	10.7779	-8.77789
3	2	10.7779	-8.77789
3	2	10.7779	-8.77789
3	2	10.7779	-8.77789
3	2	10.7779	-8.77789
3	2	10.7779	-8.77789
3	2	10.7779	-8.77789
3	2	10.7779	-8.77789
3	2	10.7779	-8.77789
3	2	10.7779	-8.77789
3	2	10.7779	-8.77789
3	2	10.7779	-8.77789
3	2	10.7779	-8.77789
3	2	10.7779	-8.77789
3	2	10.7779	-8.77789
3	2	10.7779	-8.77789
3	2	10.7779	-8.77789
3	2	10.7779	-8.77789
3	2	10.7779	-8.77789
3	2	10.7779	-8.77789
3	2	10.7779	-8.77789
3	2	10.7779	-8.77789
3	2	10.7779	-8.77789
3	2	10.7779	-8.77789
3	2	10.7779	-8.77789
3	2	10.7779	-8.77789
3	2	10.7779	-8.77789
3	2	10.7779	-8.77789
3	2	10.7779	-8.77789
3	2	10.7779	-8.77789
3	2	10.7779	-8.77789
3	2	10.7779	-8.77789
3	2	10.7779	-8.77789
3	2	10.7779	-8.77789
3	2	10.7779	-8.77789
3	2	10.7779	-8.77789
3	2	10.7779	-8.77789
3	2	10.7779	-8.77789
3	2	10.7779	-8.77789
3	2	10.7779	-8.77789
3	2	10.7779	-8.77789
3	2	10.7779	-8.77789
3	2	10.7779	-8.77789
3	2	10.7779	-8.77789
3	2	10.7779	-8.77789
3	2	10.7779	-8.77789
3	2	10.7779	-8.77789
3	2	10.7779	-8.77789
3	2	10.7779	-8.77789
3	2	10.7779	-8.77789
3	2	10.7779	-8.77789
3	2	10.7779	-8.77789
3	2	10.7779	-8.77789
3	2	10.7779	-8.77789
3	2	10.7779	-8.77789
3	2	10.7779	-8.77789
3	2	10.7779	-8.77789
3	2	10.7779	-8.77789
3	2	10.7779	-8.77789
3	2	10.7779	-8.77789
3	2	10.7779	-8.77789
3	2	10.7779	-8.77789
3	2	10.7779	-8.77789
3	2	10.7779	-8.77789
3	2	10.7779	-8.77789
3	2	10.7779	-8.77789
3	2	10.7779	-8.77789
3	2	10.7779	-8.77789
3	2	10.7779	-8.77789
3	2	10.7779	-8.77789
3	2	10.7779	-8.77789
2	2	8.91433	-6.91433
2	2	8.91433	-6.91433
2	2	8.91433	-6.91433
2	2	8.91433	-6.91433
1	2	7.05077	-5.05077
1	2	7.05077	-5.05077
1	2	7.05077	-5.05077
1	2	7.05077	-5.05077
0	1	5.18721	-4.18721
0	0	5.18721	-5.18721
0	0	5.18721	-5.18721
0	0	5.18721	-5.18721
0	0	5.18721	-5.18721
0	0	5.18721	-5.18721
0	0	5.18721	-5.18721
0	0	5.18721	-5.18721
0	0	5.18721	-5.18721
0	0	5.18721	-5.18721
0	0	5.18721	-5.18721
0	0	5.18721	-5.18721
0	0	5.18721	-5.18721
0	0	5.18721	-5.18721
0	0	5.18721	-5.18721
0	0	5.18721	-5.18721
0	0	5.18721	-5.18721
0	0	5.18721	-5.18721
0	0	5.18721	-5.18721
0	0	5.18721	-5.18721
0	0	5.18721	-5.18721
0	0	5.18721	-5.18721
0	0	5.18721	-5.18721
0	0	5.18721	-5.18721
0	0	5.18721	-5.18721
0	0	5.18721	-5.18721
0	0	5.18721	-5.18721
0	0	5.18721	-5.18721
0	0	5.18721	-5.18721
0	0	5.18721	-5.18721
0	0	5.18721	-5.18721
0	0	5.18721	-5.18721
0	0	5.18721	-5.18721
0	0	5.18721	-5.18721
0	0	5.18721	-5.18721
0	0	5.18721	-5.18721
0	0	5.18721	-5.18721
0	0	5.18721	-5.18721
0	0	5.18721	-5.18721
0	0	5.18721	-5.18721
0	0	5.18721	-5.18721
0	0	5.18721	-5.18721
0	0	5.18721	-5.18721
0	0	5.18721	-5.18721
0	0	5.18721	-5.18721
0	0	5.18721	-5.18721
0	0	5.18721	-5.18721
0	0	5.18721	-5.18721
0	0	5.18721	-5.18721
0	0	5.18721	-5.18721
0	0	5.18721	-5.18721
0	0	5.18721	-5.18721
0	0	5.18721	-5.18721
0	0	5.18721	-5.18721
0	0	5.18721	-5.18721
0	0	5.18721	-5.18721
0	0	5.18721	-5.18721
0	0	5.18721	-5.18721
0	0	5.18721	-5.18721
0	0	5.18721	-5.18721
0	0	5.18721	-5.18721
1	0	7.05077	-7.05077
1	0	7.05077	-7.05077
2	0	8.91433	-8.91433
2	0	8.91433	-8.91433
2	0	8.91433	-8.91433
2	0	8.91433	-8.91433
2	0	8.91433	-8.91433
2	0	8.91433	-8.91433
2	0	8.91433	-8.91433
2	0	8.91433	-8.91433
2	0	8.91433	-8.91433
2	0	8.91433	-8.91433
2	0	8.91433	-8.91433
3	0	10.7779	-10.7779
4	0	12.6415	-12.6415
4	0	12.6415	-12.6415
4	0	12.6415	-12.6415
5	0	14.505	-14.505
6	0	16.3686	-16.3686
7	0	18.2321	-18.2321
7	0	18.2321	-18.2321
7	0	18.2321	-18.2321
7	0	18.2321	-18.2321
7	0	18.2321	-18.2321
7	0	18.2321	-18.2321
7	0	18.2321	-18.2321
7	0	18.2321	-18.2321
8	1	20.0957	-19.0957
8	1	20.0957	-19.0957
8	1	20.0957	-19.0957
8	1	20.0957	-19.0957
8	1	20.0957	-19.0957
8	1	20.0957	-19.0957
8	1	20.0957	-19.0957
8	1	20.0957	-19.0957
8	1	20.0957	-19.0957
8	1	20.0957	-19.0957
8	2	20.0957	-18.0957
8	2	20.0957	-18.0957
8	2	20.0957	-18.0957
8	2	20.0957	-18.0957
8	2	20.0957	-18.0957
8	2	20.0957	-18.0957
8	2	20.0957	-18.0957
8	2	20.0957	-18.0957
8	2	20.0957	-18.0957
8	2	20.0957	-18.0957
8	2	20.0957	-18.0957
8	2	20.0957	-18.0957
8	2	20.0957	-18.0957
8	2	20.0957	-18.0957
8	2	20.0957	-18.0957
8	2	20.0957	-18.0957
8	2	20.0957	-18.0957
8	2	20.0957	-18.0957
8	2	20.0957	-18.0957
8	2	20.0957	-18.0957
8	2	20.0957	-18.0957
8	2	20.0957	-18.0957
8	2	20.0957	-18.0957
8	2	20.0957	-18.0957
8	2	20.0957	-18.0957
8	2	20.0957	-18.0957
8	2	20.0957	-18.0957
8	2	20.0957	-18.0957
8	2	20.0957	-18.0957
8	2	20.0957	-18.0957
8	2	20.0957	-18.0957
8	2	20.0957	-18.0957
8	2	20.0957	-18.0957
8	2	20.0957	-18.0957
8	2	20.0957	-18.0957
8	2	20.0957	-18.0957
8	2	20.0957	-18.0957
8	2	20.0957	-18.0957
8	2	20.0957	-18.0957
8	2	20.0957	-18.0957
8	2	20.0957	-18.0957
8	2	20.0957	-18.0957
8	2	20.0957	-18.0957
7	2	18.2321	-16.2321
7	2	18.2321	-16.2321
6	2	16.3686	-14.3686
6	2	16.3686	-14.3686
6	2	16.3686	-14.3686
6	2	16.3686	-14.3686
6	2	16.3686	-14.3686
6	2	16.3686	-14.3686
6	2	16.3686	-14.3686
6	2	16.3686	-14.3686
6	2	16.3686	-14.3686
6	2	16.3686	-14.3686
6	2	16.3686	-14.3686
5	2	14.505	-12.505
4	2	12.6415	-10.6415
4	2	12.6415	-10.6415
4	2	12.6415	-10.6415
3	2	10.7779	-8.77789
2	2	8.91433	-6.91433
1	2	7.05077	-5.05077
1	2	7.05077	-5.05077
1	2	7.05077	-5.05077
1	2	7.05077	-5.05077
1	2	7.05077	-5.05077
1	2	7.05077	-5.05077
1	2	7.05077	-5.05077
1	2	7.05077	-5.05077
0	1	5.18721	-4.18721
0	1	5.18721	-4.18721
0	1	5.18721	-4.18721
0	1	5.18721	-4.18721
0	1	5.18721	-4.18721
0	1	5.18721	-4.18721
0	1	5.18721	-4.18721
0	1	5.18721	-4.18721
0	1	5.18721	-4.18721
0	1	5.18721	-4.18721
0	0	5.18721	-5.18721
0	0	5.18721	-5.18721
0	0	5.18721	-5.18721
0	0	5.18721	-5.18721
0	0	5.18721	-5.18721
0	0	5.18721	-5.18721
0	0	5.18721	-5.18721
0	0	5.18721	-5.18721
0	0	5.18721	-5.18721
0	0	5.18721	-5.18721
0	0	5.18721	-5.18721
0	0	5.18721	-5.18721
0	0	5.18721	-5.18721
0	0	5.18721	-5.18721
0	0	5.18721	-5.18721
0	0	5.18721	-5.18721
0	0	5.18721	-5.18721
0	0	5.18721	-5.18721
0	0	5.18721	-5.18721
0	0	5.18721	-5.18721
0	0	5.18721	-5.18721
0	0	5.18721	-5.18721
0	0	5.18721	-5.18721
0	0	5.18721	-5.18721
0	0	5.18721	-5.18721
0	0	5.18721	-5.18721
0	0	5.18721	-5.18721
0	0	5.18721	-5.18721
0	0	5.18721	-5.18721
0	0	5.18721	-5.18721
0	0	5.18721	-5.18721
0	0	5.18721	-5.18721
0	0	5.18721	-5.18721
0	0	5.18721	-5.18721
0	0	5.18721	-5.18721
0	0	5.18721	-5.18721
0	0	5.18721	-5.18721
0	0	5.18721	-5.18721
0	0	5.18721	-5.18721
0	0	5.18721	-5.18721
0	0	5.18721	-5.18721
0	0	5.18721	-5.18721
0	0	5.18721	-5.18721
0	0	5.18721	-5.18721
0	0	5.18721	-5.18721
0	0	5.18721	-5.18721
0	0	5.18721	-5.18721
0	0	5.18721	-5.18721
0	0	5.18721	-5.18721
0	0	5.18721	-5.18721
0	0	5.18721	-5.18721
0	0	5.18721	-5.18721
0	0	5.18721	-5.18721
0	0	5.18721	-5.18721
0	0	5.18721	-5.18721
0	0	5.18721	-5.18721
0	0	5.18721	-5.18721
0	0	5.18721	-5.18721
0	0	5.18721	-5.18721
0	0	5.18721	-5.18721
0	0	5.18721	-5.18721
0	0	5.18721	-5.18721
0	0	5.18721	-5.18721
0	0	5.18721	-5.18721
0	0	5.18721	-5.18721
0	0	5.18721	-5.18721
0	0	5.18721	-5.18721
0	0	5.18721	-5.18721
0	0	5.18721	-5.18721
0	0	5.18721	-5.18721
0	0	5.18721	-5.18721
0	0	5.18721	-5.18721
0	0	5.18721	-5.18721
0	0	5.18721	-5.18721
0	0	5.18721	-5.18721
0	0	5.18721	-5.18721
0	0	5.18721	-5.18721
0	0	5.18721	-5.18721
0	0	5.18721	-5.18721
0	0	5.18721	-5.18721
0	0	5.18721	-5.18721
0	0	5.18721	-5.18721
0	0	5.18721	-5.18721
0	0	5.18721	-5.18721
0	0	5.18721	-5.18721
0	0	5.18721	-5.18721
0	0	5.18721	-5.18721
0	0	5.18721	-5.18721
0	0	5.18721	-5.18721
0	0	5.18721	-5.18721
0	0	5.18721	-5.18721
0	0	5.18721	-5.18721
0	0	5.18721	-5.18721
0	0	5.18721	-5.18721
0	0	5.18721	-5.18721
0	0	5.18721	-5.18721
0	0	5.18721	-5.18721
0	0	5.18721	-5.18721
0	0	5.18721	-5.18721
0	0	5.18721	-5.18721
0	0	5.18721	-5.18721
0	0	5.18721	-5.18721
0	0	5.18721	-5.18721
0	0	5.18721	-5.18721
0	0	5.18721	-5.18721
0	0	5.18721	-5.18721
0	0	5.18721	-5.18721
0	0	5.18721	-5.18721
0	0	5.18721	-5.18721
0	0	5.18721	-5.18721
0	0	5.18721	-5.18721
0	0	5.18721	-5.18721
0	0	5.18721	-5.18721
0	0	5.18721	-5.18721
0	0	5.18721	-5.18721
0	0	5.18721	-5.18721
0	0	5.18721	-5.18721
0	0	5.18721	-5.18721
0	0	5.18721	-5.18721
0	0	5.18721	-5.18721
0	0	5.18721	-5.18721
0	0	5.18721	-5.18721
0	0	5.18721	-5.18721
0	0	5.18721	-5.18721
0	0	5.18721	-5.18721
0	0	5.18721	-5.18721
0	0	5.18721	-5.18721
0	0	5.18721	-5.18721
0	0	5.18721	-5.18721
0	0	5.18721	-5.18721
0	0	5.18721	-5.18721
0	0	5.18721	-5.18721
0	0	5.18721	-5.18721
0	0	5.18721	-5.18721
0	0	5.18721	-5.18721
0	0	5.18721	-5.18721
0	0	5.18721	-5.18721
0	0	5.18721	-5.18721
0	0	5.18721	-5.18721
0	0	5.18721	-5.18721
0	0	5.18721	-5.18721
0	0	5.18721	-5.18721
0	0	5.18721	-5.18721
0	0	5.18721	-5.18721
0	0	5.18721	-5.18721
0	0	5.18721	-5.18721
0	0	5.18721	-5.18721
0	0	5.18721	-5.18721
0	0	5.18721	-5.18721
0	0	5.18721	-5.18721
0	0	5.18721	-5.18721
0	0	5.18721	-5.18721
0	0	5.18721	-5.18721
0	0	5.18721	-5.18721
0	0	5.18721	-5.18721
0	0	5.18721	-5.18721
0	0	5.18721	-5.18721
0	0	5.18721	-5.18721
0	0	5.18721	-5.18721
0	0	5.18721	-5.18721
0	0	5.18721	-5.18721
0	0	5.18721	-5.18721
0	0	5.18721	-5.18721
0	0	5.18721	-5.18721
0	0	5.18721	-5.18721
0	0	5.18721	-5.18721
0	0	5.18721	-5.18721
0	0	5.18721	-5.18721
0	0	5.18721	-5.18721
0	0	5.18721	-5.18721
0	0	5.18721	-5.18721
0	0	5.18721	-5.18721
0	0	5.18721	-5.18721
0	0	5.18721	-5.18721
0	0	5.18721	-5.18721
0	0	5.18721	-5.18721
0	0	5.18721	-5.18721
0	0	5.18721	-5.18721
0	0	5.18721	-5.18721
0	0	5.18721	-5.18721
0	0	5.18721	-5.18721
0	0	5.18721	-5.18721
0	0	5.18721	-5.18721
0	0	5.18721	-5.18721
0	0	5.18721	-5.18721
0	0	5.18721	-5.18721
0	0	5.18721	-5.18721
0	0	5.18721	-5.18721
0	0	5.18721	-5.18721
0	0	5.18721	-5.18721
0	0	5.18721	-5.18721
0	0	5.18721	-5.18721
0	0	5.18721	-5.18721
0	0	5.18721	-5.18721
0	0	5.18721	-5.18721
0	0	5.18721	-5.18721
0	0	5.18721	-5.18721
0	0	5.18721	-5.18721
0	0	5.18721	-5.18721
0	0	5.18721	-5.18721
0	0	5.18721	-5.18721
0	0	5.18721	-5.18721
0	0	5.18721	-5.18721
0	0	5.18721	-5.18721
0	0	5.18721	-5.18721
[truncated: 12,326 more rows]

## Sheet: Fig.2c
Time shift/ 25ms	Maximum testing accuracy&Wideband	Maximum testing accuracy&Wideband_lg	Maximum testing accuracy&Airborne	Maximum testing accuracy&Wideband_lg
-86	0.68519	0.70741	0.74556	0.75407
-85	0.68241	0.71296	0.77	0.75667
-84	0.73611	0.73611	0.76926	0.75778
-83	0.72963	0.71944	0.76407	0.74593
-82	0.7213	0.69444	0.75593	0.73481
-81	0.70648	0.73148	0.75333	0.75222
-80	0.70741	0.70093	0.7437	0.73481
-79	0.7037	0.7037	0.74593	0.74037
-78	0.70278	0.7213	0.73815	0.71222
-77	0.71204	0.70556	0.73704	0.72593
-76	0.71019	0.68704	0.75667	0.72074
-75	0.69722	0.70093	0.73778	0.73259
-74	0.68889	0.70463	0.73259	0.72926
-73	0.68796	0.66759	0.73333	0.72259
-72	0.68519	0.67037	0.72704	0.71259
-71	0.66667	0.68056	0.71111	0.71444
-70	0.66759	0.68889	0.74037	0.72296
-69	0.66296	0.68333	0.73963	0.73667
-68	0.69537	0.70556	0.73222	0.74074
-67	0.67315	0.70093	0.7437	0.73074
-66	0.68148	0.71944	0.7263	0.73593
-65	0.68889	0.70093	0.74852	0.73556
-64	0.69537	0.70556	0.74481	0.73963
-63	0.70556	0.725	0.76185	0.75481
-62	0.73796	0.73241	0.78926	0.77593
-61	0.75463	0.77222	0.78	0.79
-60	0.79352	0.79815	0.79667	0.78407
-59	0.83148	0.83519	0.82481	0.81593
-58	0.88241	0.86667	0.88926	0.90037
-57	0.82407	0.81574	0.83222	0.83815
-56	0.80926	0.82778	0.80778	0.81259
-55	0.78148	0.80185	0.80037	0.7963
-54	0.75556	0.76944	0.79481	0.78074
-53	0.76481	0.77407	0.78037	0.77333
-52	0.775	0.78148	0.77741	0.76111
-51	0.75556	0.75278	0.76963	0.74815
-50	0.75741	0.75556	0.75926	0.74407
-49	0.74074	0.75926	0.77111	0.75074
-48	0.75556	0.74722	0.75222	0.74593
-47	0.72593	0.75185	0.75222	0.73519
-46	0.73889	0.72315	0.76741	0.74259
-45	0.71204	0.73056	0.7563	0.70815
-44	0.7037	0.71111	0.75111	0.73481
-43	0.74444	0.74259	0.74111	0.71185
-42	0.73704	0.73148	0.75037	0.75481
-41	0.72593	0.72593	0.75444	0.75222
-40	0.71852	0.70926	0.74444	0.74667
-39	0.70185	0.71852	0.73667	0.72444
-38	0.69537	0.73148	0.7337	0.71556
-37	0.69167	0.6963	0.74593	0.72333
-36	0.70185	0.73241	0.74296	0.74889
-35	0.70185	0.7213	0.72926	0.71815
-34	0.68611	0.69352	0.74741	0.71815
-33	0.71759	0.75	0.72926	0.73778
-32	0.71852	0.73889	0.75852	0.74519
-31	0.74259	0.70926	0.77111	0.75704
-30	0.71759	0.74815	0.76778	0.74259
-29	0.7	0.72778	0.75444	0.75741
-28	0.67963	0.71759	0.74778	0.74704
-27	0.7213	0.72315	0.74481	0.73074
-26	0.69815	0.71574	0.75074	0.72333

## Sheet: Fig.2d
Time shift/ 25ms	Maximum testing accuracy&Wideband	Maximum testing accuracy&Wideband_lg	Maximum testing accuracy&Airborne_lg	Maximum testing accuracy&Airborne_lg
-59	0.82481	0.84	0.81185	0.81556
-58.8	0.84333	0.84185	0.83222	0.83407
-58.6	0.85741	0.86407	0.84593	0.84407
-58.4	0.87407	0.87074	0.88148	0.86333
-58.2	0.8763	0.88407	0.86963	0.8937
-58	0.88852	0.88444	0.89667	0.88741
-57.8	0.87741	0.87667	0.88519	0.89926
-57.6	0.85741	0.86556	0.88	0.86852
-57.4	0.83519	0.85926	0.86741	0.85556
-57.2	0.84222	0.84296	0.8437	0.84593
-57	0.83667	0.84296	0.83037	0.83407

## Sheet: Fig.2e
Epoch	Training loss	Testing loss	Training accuracy	Testing accuracy
1	0.68198	0.71869	0.52127	0.48778
2	0.60469	0.71309	0.63175	0.48778
3	0.55307	0.64917	0.7073	0.52963
4	0.51928	0.58626	0.74921	0.68148
5	0.49543	0.51859	0.77079	0.7537
6	0.47791	0.48371	0.78444	0.78148
7	0.46339	0.46721	0.79603	0.79296
8	0.45197	0.45309	0.80333	0.8063
9	0.44151	0.44198	0.80746	0.81222
10	0.43134	0.4313	0.81349	0.81926
11	0.42321	0.42442	0.81698	0.82185
12	0.41476	0.41598	0.82206	0.82741
13	0.40628	0.40876	0.82651	0.83333
14	0.39893	0.40028	0.83	0.83852
15	0.39131	0.39335	0.83175	0.84185
16	0.38337	0.38783	0.83508	0.84259
17	0.37744	0.38212	0.83762	0.84704
18	0.37072	0.37519	0.84286	0.84963
19	0.36421	0.36872	0.84317	0.8537
20	0.35788	0.36377	0.84556	0.85444
21	0.35281	0.35907	0.85111	0.8563
22	0.34825	0.35262	0.8554	0.85704
23	0.3413	0.34779	0.86	0.85926
24	0.33754	0.34247	0.86254	0.86037
25	0.33118	0.33845	0.8654	0.86222
26	0.32845	0.33451	0.8646	0.86407
27	0.32291	0.33031	0.86889	0.86778
28	0.31883	0.3264	0.87063	0.86963
29	0.31517	0.3249	0.87175	0.86778
30	0.3115	0.32307	0.87349	0.86815
31	0.30763	0.31705	0.87651	0.87185
32	0.30291	0.31469	0.87778	0.87259
33	0.29966	0.31111	0.8781	0.87407
34	0.29727	0.30946	0.87984	0.87333
35	0.29342	0.30933	0.88	0.8737
36	0.29019	0.30448	0.8846	0.87889
37	0.28758	0.30196	0.88492	0.88074
38	0.28404	0.30255	0.88429	0.87741
39	0.28168	0.29774	0.88825	0.88074
40	0.27776	0.29726	0.89	0.88185
41	0.27577	0.29761	0.89317	0.88037
42	0.27103	0.29395	0.89444	0.88296
43	0.26834	0.29226	0.89587	0.88481
44	0.26505	0.29396	0.89857	0.88741
45	0.26484	0.28994	0.89937	0.88296
46	0.26035	0.29277	0.90079	0.88815
47	0.25931	0.28619	0.9027	0.88444
48	0.25585	0.28766	0.90381	0.88037
49	0.25273	0.28619	0.90556	0.88741
50	0.24895	0.2892	0.90556	0.8863
51	0.24654	0.28531	0.9081	0.8863
52	0.24307	0.28353	0.9127	0.88667
53	0.23834	0.28404	0.91556	0.88852
54	0.23762	0.2906	0.91333	0.88593
55	0.23491	0.28637	0.91746	0.88667
56	0.2288	0.28485	0.91937	0.88778
57	0.22801	0.2801	0.92159	0.88593
58	0.22149	0.28289	0.92508	0.8863
59	0.21933	0.28274	0.92619	0.88704
60	0.21527	0.27974	0.9273	0.88444
61	0.21153	0.28523	0.9273	0.88407
62	0.209	0.28021	0.92857	0.88852
63	0.20335	0.27959	0.93302	0.88593
64	0.20036	0.28573	0.93635	0.8837
65	0.19803	0.28215	0.93365	0.88444
66	0.19304	0.27991	0.93683	0.88519
67	0.18892	0.28244	0.93937	0.88593
68	0.18658	0.28543	0.93984	0.88519
69	0.18407	0.28178	0.94	0.8863
70	0.17786	0.28428	0.94603	0.88296
71	0.17215	0.3035	0.94857	0.87778
72	0.16913	0.29907	0.94762	0.88037
73	0.16415	0.29147	0.95032	0.88037
74	0.16103	0.29817	0.95397	0.87926
75	0.15745	0.28945	0.95365	0.88481
76	0.1517	0.29087	0.95683	0.88185
77	0.14604	0.29344	0.95984	0.88333
78	0.14354	0.29724	0.96111	0.88074
79	0.13761	0.29641	0.96508	0.88481
80	0.13953	0.29608	0.96206	0.88259
81	0.13057	0.30472	0.96873	0.88037
82	0.12736	0.29665	0.96905	0.88333
83	0.12397	0.2961	0.97254	0.8837
84	0.12172	0.30354	0.97175	0.87852
85	0.11956	0.30502	0.9727	0.88111
86	0.11622	0.30186	0.97365	0.87926
87	0.11233	0.30444	0.97556	0.88185
88	0.1093	0.30443	0.97683	0.88259
89	0.10511	0.30529	0.97873	0.8837
90	0.1011	0.30606	0.98079	0.87852
91	0.09897	0.313	0.98127	0.88111
92	0.09773	0.30572	0.9819	0.88074
93	0.09501	0.31027	0.98206	0.87926
94	0.09225	0.31703	0.98492	0.87556
95	0.08856	0.31299	0.98476	0.87704
96	0.08627	0.31227	0.98651	0.87852
97	0.08423	0.32203	0.98667	0.87778
98	0.08179	0.32016	0.9881	0.87778
99	0.07889	0.3205	0.98889	0.87667
100	0.07708	0.31466	0.98905	0.88185

## Sheet: Fig.2f
	Pred 1	Pred 0
Label 1	0.4263	0.0615
Label 0	0.05	0.4622

## Sheet: Fig.2g
Time shift/ 25ms	Maximum testing accuracy&directly transfer	Time shift/ 25ms	Maximum testing accuracy&globally training	Time shift/ 25ms	Maximum testing accuracy&training from start	Time shift/ 25ms	Maximum testing accuracy&training final layer
-60	0.502	-57	0.68421	-60	0.67333	-60	0.77333
-59.8	0.508	-56.8	0.64035	-59.8	0.70667	-59.8	0.70667
-59.6	0.526	-56.6	0.62281	-59.6	0.69333	-59.6	0.73333
-59.4	0.516	-56.4	0.72807	-59.4	0.7	-59.4	0.74667
-59.2	0.522	-56.2	0.76316	-59.2	0.66	-59.2	0.71333
-59	0.486	-56	0.80702	-59	0.7	-59	0.74
-58.8	0.508	-55.8	0.84211	-58.8	0.74667	-58.8	0.73333
-58.6	0.47	-55.6	0.77193	-58.6	0.77333	-58.6	0.7
-58.4	0.522	-55.4	0.80702	-58.4	0.81333	-58.4	0.77333
-58.2	0.506	-55.2	0.75439	-58.2	0.7	-58.2	0.70667
-58	0.516	-55	0.74561	-58	0.77333	-58	0.72667
-57.8	0.536	-54.8	0.74561	-57.8	0.71333	-57.8	0.75333
-57.6	0.552	-54.6	0.66667	-57.6	0.68667	-57.6	0.75333
-57.4	0.54	-54.4	0.7193	-57.4	0.73333	-57.4	0.71333
-57.2	0.564	-54.2	0.65789	-57.2	0.73333	-57.2	0.66
-57	0.55	-54	0.66667	-57	0.72667	-57	0.68667
-56.8	0.568	-53.8	0.64912	-56.8	0.7	-56.8	0.68667
-56.6	0.538	-53.6	0.66667	-56.6	0.74	-56.6	0.74
-56.4	0.588	-53.4	0.61404	-56.4	0.74667	-56.4	0.76667
-56.2	0.65	-53.2	0.66667	-56.2	0.79333	-56.2	0.81333
-56	0.684			-56	0.80667	-56	0.84667
-55.8	0.716			-55.8	0.8	-55.8	0.81333
-55.6	0.694			-55.6	0.83333	-55.6	0.84667
-55.4	0.664			-55.4	0.80667	-55.4	0.90667
-55.2	0.608			-55.2	0.84	-55.2	0.85333
-55	0.584			-55	0.85333	-55	0.82
-54.8	0.55			-54.8	0.82	-54.8	0.83333
-54.6	0.538			-54.6	0.73333	-54.6	0.83333
-54.4	0.534			-54.4	0.78667	-54.4	0.75333
-54.2	0.538			-54.2	0.74667	-54.2	0.74
-54	0.536			-54	0.76667	-54	0.78
-53.8	0.552			-53.8	0.76667	-53.8	0.80667
-53.6	0.558			-53.6	0.64	-53.6	0.76667
-53.4	0.542			-53.4	0.63333	-53.4	0.72667
-53.2	0.586			-53.2	0.70667	-53.2	0.71333
-53	0.552			-53	0.67333	-53	0.71333
-52.8	0.556			-52.8	0.74667	-52.8	0.72
-52.6	0.534			-52.6	0.66667	-52.6	0.74
-52.4	0.57			-52.4	0.70667	-52.4	0.64
-52.2	0.56			-52.2	0.7	-52.2	0.68667
-52	0.59			-52	0.73333	-52	0.70667
-51.8	0.552			-51.8	0.71333	-51.8	0.76667
-51.6	0.538			-51.6	0.7	-51.6	0.68667
-51.4	0.574			-51.4	0.67333	-51.4	0.68667
-51.2	0.538			-51.2	0.66	-51.2	0.7
-51	0.562			-51	0.65333	-51	0.66667
-50.8	0.53			-50.8	0.72	-50.8	0.69333
-50.6	0.546			-50.6	0.74	-50.6	0.66667
-50.4	0.57			-50.4	0.75333	-50.4	0.65333
-50.2	0.546			-50.2	0.66	-50.2	0.64
-50	0.558			-50	0.73333	-50	0.69333
-49.8	0.548			-49.8	0.66	-49.8	0.74
-49.6	0.564			-49.6	0.64	-49.6	0.68
-49.4	0.542			-49.4	0.72	-49.4	0.71333
-49.2	0.568			-49.2	0.73333	-49.2	0.69333

## Sheet: Fig.2h
Epoch	Training accuracy	Testing accuracy	Training loss	Testing loss
1	0.5	0.5	0.74566	0.6951
2	0.5	0.5	0.68181	0.69735
3	0.53429	0.5	0.63423	0.69903
4	0.64571	0.5	0.59635	0.69511
5	0.70571	0.5	0.56413	0.69377
6	0.75714	0.5	0.5344	0.69531
7	0.78857	0.5	0.50685	0.69927
8	0.82286	0.5	0.48098	0.7015
9	0.83714	0.5	0.4566	0.70195
10	0.84571	0.47333	0.43341	0.70264
11	0.84571	0.39333	0.41119	0.70423
12	0.84286	0.46	0.38977	0.70775
13	0.85143	0.48667	0.36886	0.72033
14	0.85714	0.5	0.34875	0.75639
15	0.88571	0.5	0.32964	0.84178
16	0.89714	0.5	0.31118	1.01733
17	0.90286	0.5	0.29293	1.3041
18	0.91143	0.5	0.27457	1.70752
19	0.92286	0.5	0.25635	2.21836
20	0.93143	0.5	0.23811	2.79154
21	0.93429	0.5	0.22007	3.39701
22	0.95143	0.5	0.20217	4.02769
23	0.96286	0.5	0.18401	4.66041
24	0.96857	0.5	0.1656	5.30002
25	0.98286	0.5	0.14768	5.93796
26	0.98857	0.5	0.13039	6.60272
27	0.99429	0.5	0.11406	7.22864
28	0.99429	0.5	0.09944	7.91808
29	0.99714	0.5	0.08722	8.32109
30	0.99143	0.5	0.07944	9.0832
31	1	0.5	0.06928	9.41317
32	1	0.5	0.05698	9.63458
33	1	0.5	0.05278	10.1511
34	1	0.5	0.04371	10.5275
35	1	0.5	0.04084	10.4682
36	1	0.5	0.03444	10.3768
37	1	0.5	0.03214	10.4732
38	1	0.5	0.02777	10.5248
39	1	0.5	0.02562	10.2486
40	1	0.5	0.02298	9.76513
41	1	0.5	0.02103	9.3493
42	1	0.5	0.01921	9.07242
43	1	0.5	0.01789	8.78409
44	1	0.5	0.01637	8.38527
45	1	0.5	0.01512	7.87185
46	1	0.50667	0.01441	7.35645
47	1	0.50667	0.01312	6.93675
48	1	0.51333	0.01248	6.62928
49	1	0.52667	0.01186	6.41419
50	1	0.53333	0.01099	6.25242
51	1	0.53333	0.01051	6.09311
52	1	0.53333	0.01001	5.853
53	1	0.54	0.00944	5.51122
54	1	0.54667	0.00907	5.10254
55	1	0.56667	0.00863	4.7017
56	1	0.57333	0.00826	4.3533
57	1	0.58	0.00797	4.05298
58	1	0.58667	0.00762	3.75712
59	1	0.58667	0.00731	3.42178
60	1	0.6	0.0071	3.05332
61	1	0.62667	0.00682	2.68447
62	1	0.62667	0.00658	2.356
63	1	0.63333	0.0064	2.08657
64	1	0.63333	0.0062	1.85836
65	1	0.66	0.00599	1.66021
66	1	0.66	0.00584	1.47281
67	1	0.66	0.00568	1.29024
68	1	0.7	0.00551	1.12332
69	1	0.68667	0.00538	0.9709
70	1	0.7	0.00525	0.84177
71	1	0.7	0.00511	0.73824
72	1	0.72	0.00499	0.66515
73	1	0.75333	0.00488	0.61461
74	1	0.76	0.00476	0.57594
75	1	0.79333	0.00466	0.54095
76	1	0.8	0.00457	0.50996
77	1	0.79333	0.00447	0.48561
78	1	0.79333	0.00438	0.47032
79	1	0.80667	0.0043	0.46418
80	1	0.79333	0.00422	0.46326
81	1	0.79333	0.00414	0.46246
82	1	0.78667	0.00407	0.45977
83	1	0.78	0.004	0.45597
84	1	0.79333	0.00393	0.45251
85	1	0.78667	0.00386	0.45047
86	1	0.78667	0.0038	0.44913
87	1	0.78667	0.00374	0.44787
88	1	0.79333	0.00368	0.44683
89	1	0.79333	0.00362	0.44565
90	1	0.8	0.00357	0.44555
91	1	0.8	0.00351	0.44553
92	1	0.8	0.00346	0.44631
93	1	0.8	0.00341	0.44795
94	1	0.79333	0.00336	0.44954
95	1	0.79333	0.00331	0.45152
96	1	0.78667	0.00327	0.45203
97	1	0.78	0.00322	0.45087
98	1	0.78	0.00318	0.45041
99	1	0.78	0.00314	0.4506
100	1	0.78	0.0031	0.45147

[truncated: 154 more sheets: Fig.2i, Fig.3a, Fig.3b, Fig.3c, Fig.3d, Fig.3e, Fig.3f, Fig.3g, Fig.3h, Fig.3i, Fig.4a, Fig.4c, Fig.4e, Fig.4f, Fig.4h, Fig.4i, Supplementary Fig. 2d, Supplementary Fig. 2e, Supplementary Fig. 2f, Supplementary Fig. 3 …]
